# Supplementary material for: Capturing the antibiotic resistome of preterm infants reveals new benefits of probiotic supplementation
Source: Microbiome. 2022 Aug 26;10:136. doi: 10.1186/s40168-022-01327-7 (PMC9414150; doi:10.1186/s40168-022-01327-7)
Supplement: Supplementary file 4 — Additional file 3. Results of enrichment for ARGs – Details on library preparation, enrichment, sequencing and analysis results for each sample. [file 40168_2022_1327_MOESM3_ESM.txt]

Infant Type	Infant ID	Exposure	Timepoint	Sonication size (bp )	DNA amount in library (ng)	Library protocol	Average library size distribution (bp)	Amount of probes used in enrichment (ng)	Amount of library used ine nerichment (ng)	Sequencing clusters generated	Reads mapping to CARD (%)	Number of ARGs RGIbwt 100reads	Number of ARGs RGImain	Note
Preterm	NS1	Never exposed	In-Hospital	600	67.04	3	922	100	100.00	271177	43.13	41	70
Preterm	NS1	Never exposed	Visit 1	600	50.00	2	591	100	100.00	376483	27.39	50	47
Preterm	NS1	Never exposed	Visit 2	600	50.00	2	648	100	87.50	882386	18.55	45	81
Preterm	NS1	Never exposed	Visit 3	600	50.00	2	627	100	100.00	869064	60.58	42	31
Preterm	NS2	Never exposed	In-Hospital	600	24.80	4	740	100	100.00	905255	53.51	75	110
Preterm	NS2	Never exposed	Visit 1	600	50.00	2	655	100	100.00	375092	21.95	49	33
Preterm	NS2	Never exposed	Visit 4	600	250.00	3	598	100	100.00	293727	63.49	48	36
Preterm	NS3	Never exposed	In-Hospital	600	6.83	4	634	100	63.77	1118439	13.48	32	40
Preterm	NS3	Never exposed	Visit 1	600	14.26	1	657	100	100.00	408387	31.77	59	61
Preterm	NS3	Never exposed	Visit 2	600	27.36	1	696	100	100.00	444320	2.95	8	114
Preterm	NS3	Never exposed	Visit 3	600	50.00	2	608	100	100.00	666468	62.82	61	32
Preterm	NS3	Never exposed	Visit 4	600	14.30	1	642	100	100.00	2039773	35.07	45	30
Preterm	NS4	Never exposed	In-Hospital	600	25.12	4	712	100	100.00	733198	62.86	37	40
Preterm	NS4	Never exposed	Visit 1	600	15.65	1	696	100	100.00	437649	6.45	19	NA	No assembly generated
Preterm	NS4	Never exposed	Visit 2	600	45.60	1	602	100	100.00	131069	17.94	54	62
Preterm	NS4	Never exposed	Visit 3	600	7.20	1	596	100	100.00	485741	7.59	16	16
Preterm	NS4	Never exposed	Visit 4	600	4.42	1	642	100	100.00	166006	26.62	54	65
Preterm	NS5	Never exposed	In-Hospital	600	50.00	2	625	100	100.00	223136	73.40	59	58
Preterm	NS5	Never exposed	Visit 1	600	50.00	2	504	100	100.00	271648	59.20	68	69
Preterm	NS5	Never exposed	Visit 4	600	50.00	2	459	100	100.00	162344	73.36	72	64
Preterm	NS6	Never exposed	In-Hospital	600	250.00	3	958	50	10.50	117721	74.39	38	37
Preterm	NS6	Never exposed	Visit 1	600	18.77	1	583	100	100.00	480550	6.79	34	149
Preterm	NS6	Never exposed	Visit 2	600	50.00	2	740	100	100.00	375055	50.39	40	19
Preterm	NS6	Never exposed	Visit 4	600	50.00	2	626	100	100.00	253944	50.94	40	18
Preterm	NS7	Never exposed	In-Hospital	600	50.00	1	643	100	100.00	443797	69.07	38	25
Preterm	NS7	Never exposed	Visit 1	600	50.00	2	578	100	100.00	327725	17.08	42	108
Preterm	NS7	Never exposed	Visit 4	600	250.00	3	807	100	100.00	193958	76.04	44	47
Preterm	NS8	Never exposed	Visit 2	600	50.00	2	747	100	73.50	478859	41.13	58	43
Preterm	NS9	Never exposed	In-Hospital	600	39.12	1	500	50	7.70	439101	42.30	15	41
Preterm	NS9	Never exposed	Visit 1	600	12.82	1	581	100	100.00	298993	71.77	54	66
Preterm	NS9	Never exposed	Visit 2	600	50.00	2	711	100	100.00	345948	73.54	43	40
Preterm	NS9	Never exposed	Visit 4	600	31.44	1	561	100	100.00	2271127	57.08	37	39
Preterm	NS10	Never exposed	In-Hospital	600	9.31	1	714	100	100.00	372903	71.64	62	60
Preterm	NS10	Never exposed	Visit 2	600	250.00	3	730	100	100.00	186317	67.20	68	77
Preterm	NS10	Never exposed	Visit 3	600	50.00	2	592	100	100.00	644542	61.63	57	59
Preterm	NS11	Never exposed	In-Hospital	600	1.81	4	616	50	24.96	466857	46.71	53	84
Preterm	NS11	Never exposed	Visit 1	600	13.10	1	688	100	100.00	654563	48.60	67	41
Preterm	NS11	Never exposed	Visit 3	600	250.00	3	705	100	100.00	177881	53.65	30	26
Preterm	NS11	Never exposed	Visit 4	600	25.44	1	474	100	100.00	318051	33.75	23	18
Preterm	NS12	Never exposed	In-Hospital	600	250.00	3	798	100	100.00	135507	77.53	68	59
Preterm	NS12	Never exposed	Visit 2	600	50.00	2	517	100	100.00	477373	47.41	54	51
Preterm	NS12	Never exposed	Visit 3	600	50.00	2	637	100	100.00	304041	70.54	60	57
Preterm	NS12	Never exposed	Visit 4	600	26.40	1	443	100	100.00	403824	9.63	17	42
Preterm	NS13	Never exposed	In-Hospital	600	50.00	2	695	100	100.00	456631	74.69	25	23
Preterm	NS13	Never exposed	Visit 1	600	4.50	1	643	100	100.00	508261	14.71	33	29
Preterm	NS13	Never exposed	Visit 2	600	50.00	2	427	100	100.00	445993	81.22	12	6
Preterm	NS13	Never exposed	Visit 3	600	50.00	2	469	100	100.00	264008	29.96	12	7
Preterm	NS13	Never exposed	Visit 4	600	250.00	3	778	100	100.00	190393	76.21	21	18
Preterm	PS1	During exposure	Visit 1	600	50.00	2	658	100	100.00	413762	76.99	42	52
Preterm	PS1	During exposure	Visit 2	600	250.00	3	858	100	100.00	89772	72.71	44	48
Preterm	PS1	After exposure	Visit 3	600	29.04	1	669	100	100.00	2713039	7.45	18	28
Preterm	PS1	After exposure	Visit 4	600	30.48	1	548	100	100.00	531836	8.45	31	NA	No assembly generated
Preterm	PS2	During exposure	Visit 1	600	50.00	2	560	100	100.00	279136	73.85	51	60
Preterm	PS2	During exposure	Visit 2	600	250.00	3	840	100	100.00	268354	71.40	57	62
Preterm	PS2	After exposure	Visit 3	600	50.00	3	618	100	100.00	160144	74.90	46	48
Preterm	PS2	After exposure	Visit 4	600	50.00	3	464	100	100.00	387529	54.94	47	37
Preterm	PS3	During exposure	In-Hospital	600	50.00	2	622	100	100.00	554855	51.47	47	34
Preterm	PS3	During exposure	Visit 1	600	50.00	2	665	100	100.00	258620	29.18	43	34
Preterm	PS3	After exposure	Visit 3	600	50.00	3	461	100	100.00	158708	37.77	49	48
Preterm	PS4	During exposure	In-Hospital	600	100.00	3	879	100	100.00	394105	44.68	31	51
Preterm	PS4	After exposure	Visit 1	600	50.00	3	610	100	100.00	328841	66.93	22	21
Preterm	PS4	After exposure	Visit 2	600	250.00	3	839	100	100.00	239544	29.92	22	24
Preterm	PS4	After exposure	Visit 3	600	50.00	3	416	100	100.00	118657	27.35	18	16
Preterm	PS4	After exposure	Visit 4	600	50.00	3	470	100	100.00	740980	10.11	19	30
Preterm	PS5	After exposure	Visit 1	600	250.00	3	708	100	100.00	210981	56.36	58	62
Preterm	PS6	After exposure	Visit 1	600	250.00	3	766	100	100.00	113962	68.80	44	52
Preterm	PS7	After exposure	Visit 1	600	12.34	1	657	100	100.00	331580	6.73	33	69
Preterm	PS7	After exposure	Visit 2	600	250.00	3	822	100	100.00	214889	14.46	7	10
Preterm	PS7	After exposure	Visit 3	600	50.00	3	451	100	100.00	197677	3.58	18	14
Preterm	PS8	During exposure	In-Hospital	600	4.50	1	451	50	4.19	213805	49.08	43	44
Preterm	PS8	After exposure	Visit 1	600	250.00	3	908	100	100.00	90786	47.87	52	47
Preterm	PS8	After exposure	Visit 2	600	250.00	3	844	50	20.72	135985	70.63	60	55
Preterm	PS8	After exposure	Visit 3	600	16.66	1	517	50	29.40	142331	10.54	38	84
Preterm	PS8	After exposure	Visit 4	600	50.00	3	308	100	100.00	315228	39.02	55	25
Fullterm	FT1	Never exposed	Visit 1	600	500.00	5	988	100	100.00	168882	71.03	59	68
Fullterm	FT2	Never exposed	Visit 1	600	500.00	5	975	100	100.00	169994	72.11	37	55
Fullterm	FT3	Never exposed	Visit 1	600	500.00	5	946	100	97.30	179740	45.30	55	93
Fullterm	FT4	Never exposed	Visit 1	600	500.00	5	999	100	100.00	150118	71.50	49	59
Fullterm	FT5	Never exposed	Visit 1	600	100.00	5	912	100	48.37	157960	49.07	13	35
Fullterm	FT6	Never exposed	Visit 1	600	500.00	5	940	100	100.00	151099	75.15	56	56
Fullterm	FT7	Never exposed	Visit 1	600	500.00	5	945	100	100.00	140173	72.95	52	58
Fullterm	FT8	Never exposed	Visit 1	600	500.00	5	961	100	100.00	127839	43.21	19	33
Fullterm	FT9	Never exposed	Visit 1	600	500.00	5	903	100	100.00	169857	68.11	54	70
