# Supplementary material for: Capturing the antibiotic resistome of preterm infants reveals new benefits of probiotic supplementation
Source: Microbiome. 2022 Aug 26;10:136. doi: 10.1186/s40168-022-01327-7 (PMC9414150; doi:10.1186/s40168-022-01327-7)
Supplement: Supplementary file 5 — Additional file 4. Predicted bacterial host of ARGs – For a subset of ARGs, the bacterial host was predicted through various analysis approaches. [file 40168_2022_1327_MOESM4_ESM.txt]

RGImain predicted ARO	RGI main predicted name	RGI main predicted AMR gene family	RGI main cutoff	PRM	Infant ID	Timepoint	Contig length	Top blastN hit	RGIbwt Resistomes & Variants observed	RGI kmer_query CARD*Prediction	RGI kmer_query single species (chromosome) reads	RGI kmer_query single species (chromosome or plasmid) reads	RGI kmer_query single species (plasmid) reads	RGI kmer_query Promiscuous plasmid reads	Nearest neighbour from MOB-suite mob_recon	Predicted host range overall name from MOB-Suite mob_recon	Consensus Class	Consensus Order	Consensus Family	Consensus Genus
3002189	MOX-7	MOX beta-lactamase	Strict	PRM429	NS7	Visit 1	1272	Aeromonas caviae strain R25-2 chromosome, complete genome	Aeromonas caviae	0	0	0	0	0	NC_010500	Enterobacterales	Gammaproteobacteria	Aeromonadales	Aeromonadaceae	Aeromonas
3000190	tetO	tetracycline-resistant ribosomal protection protein	Strict	PRM887	PS4	Visit 1	2171	Enterocloster clostridioformis strain FDAARGOS_739 chromosome	Campylobacter jejuni; Enterococcus faecalis; Enterococcus faecium; Streptococcus agalactiae; Streptococcus pneumoniae; Streptococcus pyogenes; Campylobacter coli; Clostridioides difficile; Streptococcus anginosus; Streptococcus constellatus; Escherichia coli; Staphylococcus aureus; Salmonella enterica	Campylobacter jejuni (chromosome or plasmid): 2; Streptococcus anginosus (chromosome or plasmid): 1; Campylobacter coli (chromosome or plasmid): 1; Campylobacter (chromosome or plasmid): 1;	0	Campylobacter jejuni: 2; Streptococcus anginosus: 1; Campylobacter coli: 1;	0	0	MK251542	Gammaproteobacteria	Campylobacteria	Campylobacterales	Campylobacteraceae	Campylobacter
3000190	tetO	tetracycline-resistant ribosomal protection protein	Strict	PRM915	PS4	Visit 2	2450	[Ruminococcus] gnavus ATCC 29149 chromosome, complete genome	Campylobacter jejuni; Enterococcus faecalis; Enterococcus faecium; Streptococcus agalactiae; Streptococcus pneumoniae; Streptococcus pyogenes; Campylobacter coli; Clostridioides difficile; Streptococcus anginosus; Streptococcus constellatus; Escherichia coli; Staphylococcus aureus; Salmonella enterica	Escherichia coli (chromosome or plasmid): 1; Salmonella enterica (chromosome or plasmid): 1; Campylobacter jejuni (chromosome or plasmid): 1; Enterococcus faecium (chromosome or plasmid): 1; Campylobacter coli (chromosome or plasmid): 1; Clostridioides difficile (chromosome or plasmid): 1;	0	Escherichia coli: 1; Salmonella enterica: 1; Campylobacter jejuni: 1; Enterococcus faecium: 1; Campylobacter coli: 1; Clostridioides difficile: 1;	0	0	MK251542	Gammaproteobacteria	Campylobacteria	Campylobacterales	Campylobacteraceae	Campylobacter
3002080	CMY-67	CMY beta-lactamase	Strict	PRM908	NS2	Visit 4	1815	Citrobacter freundii strain E51 chromosome, complete genome	Citrobacter freundii	Citrobacter freundii (chromosome): 24; Citrobacter freundii (chromosome or plasmid): 2;	Citrobacter freundii: 24;	Citrobacter freundii: 2;	0	0	LT985233	Gammaproteobacteria	Gammaproteobacteria	Enterobacteriales	Enterobacteriaceae	Citrobacter
3002113	CMY-101	CMY beta-lactamase	Strict	PRM915	PS4	Visit 2	1868	Citrobacter braakii strain Colony313 chromosome	Escherichia coli; Citrobacter freundii	0	0	0	0	0	MK251542	Gammaproteobacteria	Gammaproteobacteria	Enterobacteriales	Enterobacteriaceae	Citrobacter
3002113	CMY-101	CMY beta-lactamase	Strict	PRM887	PS4	Visit 1	1875	Citrobacter braakii strain Colony313 chromosome	Escherichia coli; Citrobacter freundii	0	0	0	0	0	MK251542	Gammaproteobacteria	Gammaproteobacteria	Enterobacteriales	Enterobacteriaceae	Citrobacter
3002736	QnrB21	quinolone resistance protein (qnr)	Strict	PRM429	NS7	Visit 1	1775	Citrobacter braakii strain FDAARGOS_253 chromosome, complete genome	Escherichia coli; Citrobacter freundii	0	0	0	0	0	NC_010500	Enterobacterales	Gammaproteobacteria	Enterobacteriales	Enterobacteriaceae	Citrobacter
3002781	QnrB69	quinolone resistance protein (qnr)	Perfect	PRM429	NS7	Visit 1	2368	Citrobacter werkmanii strain FDAARGOS_1524 chromosome	Citrobacter freundii; Salmonella enterica	Salmonella enterica (chromosome): 95; Salmonella enterica (chromosome or plasmid): 203;	Salmonella enterica: 95;	Salmonella enterica: 203;	0	0	NC_010500	Enterobacterales	Gammaproteobacteria	Enterobacteriales	Enterobacteriaceae	Citrobacter
3002703	cmx	major facilitator superfamily (MFS) antibiotic efflux pump	Perfect	PRM933	NS13	Visit 4	3673	Corynebacterium urealyticum strain NCTC12011 genome assembly, chromosome: 1	Corynebacterium striatum; Klebsiella oxytoca; Klebsiella pneumoniae; Pseudomonas aeruginosa; Stenotrophomonas maltophilia; Enterobacter asburiae; Serratia marcescens; Micrococcus luteus	Micrococcus luteus (chromosome or plasmid): 1;	0	Micrococcus luteus: 1;	0	0	FN825254	Corynebacterium	Actinobacteria	Corynebacteriales	Corynebacteriaceae	Corynebacterium
3000595	ErmT	Erm 23S ribosomal RNA methyltransferase	Strict	PRM587	NS12	In-hospital	1385	Enterococcus faecium strain RBWH1 chromosome, complete genome	Plasmid pGT633; Enterococcus faecium; Escherichia coli; Staphylococcus aureus; Streptococcus agalactiae; Streptococcus anginosus; Streptococcus pyogenes; Klebsiella pneumoniae	0	0	0	0	0	CP012742	Streptococcus	Bacilli	Lactobacillales	Enterococcaceae	Enterococcus
3000595	ErmT	Erm 23S ribosomal RNA methyltransferase	Strict	PRM908	NS2	Visit 4	1490	Enterococcus faecalis strain E165 plasmid pE165, complete sequence	Plasmid pGT633; Enterococcus faecium; Escherichia coli; Staphylococcus aureus; Streptococcus agalactiae; Streptococcus anginosus; Streptococcus pyogenes; Klebsiella pneumoniae	Enterococcus faecium (chromosome or plasmid): 2; Staphylococcus aureus (chromosome or plasmid): 1;	0	Enterococcus faecium: 2; Staphylococcus aureus: 1;	0	0	CP012742	Bacilli	Bacilli	Lactobacillales	Enterococcaceae	Enterococcus
3000595	ErmT	Erm 23S ribosomal RNA methyltransferase	Strict	PRM901	PS5	Visit 1	1492	Enterococcus faecalis strain E165 plasmid pE165, complete sequence	Plasmid pGT633; Enterococcus faecium; Escherichia coli; Staphylococcus aureus; Streptococcus agalactiae; Streptococcus anginosus; Streptococcus pyogenes; Klebsiella pneumoniae	0	0	0	0	0	CP012742	Bacilli	Bacilli	Lactobacillales	Enterococcaceae	Enterococcus
3002868	dfrG	trimethoprim resistant dihydrofolate reductase dfr	Perfect	GBS410	FT8	Visit 1	1711	Enterococcus faecalis isolate 27688_1#45 genome assembly, plasmid: 2	Staphylococcus aureus; Staphylococcus epidermidis; Enterococcus faecalis; Enterococcus faecium; Escherichia coli; Klebsiella aerogenes; Klebsiella pneumoniae; Staphylococcus pseudintermedius; Streptococcus pyogenes	Enterococcus faecalis (chromosome or plasmid): 1;	0	Enterococcus faecalis: 1;	0	0	CP024441	Staphylococcus	Bacilli	Lactobacillales	Enterococcaceae	Enterococcus
3000595	ErmT	Erm 23S ribosomal RNA methyltransferase	Strict	PRM902	PS6	Visit 1	1409	Enterococcus faecalis strain E165 plasmid pE165, complete sequence	Plasmid pGT633; Enterococcus faecium; Escherichia coli; Staphylococcus aureus; Streptococcus agalactiae; Streptococcus anginosus; Streptococcus pyogenes; Klebsiella pneumoniae	0	0	0	0	0	KC991136	Streptococcus	Bacilli	Lactobacillales	Enterococcaceae	Enterococcus
3004442	tet(W/N/W)	tetracycline-resistant ribosomal protection protein	Strict	PRM917	PS7	Visit 1	2061	Enterococcus faecalis strain TH4125 chromosome, complete genome	uncultured bacterium; Streptococcus agalactiae; Enterococcus faecalis; Enterococcus faecium; Clostridioides difficile; Klebsiella pneumoniae	0	0	0	0	0	KJ842484	Enterobacterales	Bacilli	Lactobacillales	Enterococcaceae	Enterococcus
3003196	tet(45)	major facilitator superfamily (MFS) antibiotic efflux pump	Strict	PRM795	NS12	Visit 3	2881	Enterococcus faecium strain Dallas 158 chromosome, complete genome	Streptococcus agalactiae; Enterococcus faecalis; Enterococcus faecium; Staphylococcus aureus; Streptococcus pyogenes	Enterococcus faecium (chromosome or plasmid): 2;	0	Enterococcus faecium: 2;	0	0	MF422120	Enterobacterales	Bacilli	Lactobacillales	Enterococcaceae	Enterococcus
3000595	ErmT	Erm 23S ribosomal RNA methyltransferase	Strict	PRM933	NS13	Visit 4	1253	Enterococcus faecalis strain E165 plasmid pE165, complete sequence	Enterococcus faecium; Escherichia coli; Staphylococcus aureus; Streptococcus agalactiae; Streptococcus anginosus; Streptococcus pyogenes; Klebsiella pneumoniae	0	0	0	0	0	NC_004957	Bacilli	Bacilli	Lactobacillales	Enterococcaceae	Enterococcus
3000595	ErmT	Erm 23S ribosomal RNA methyltransferase	Strict	PRM775	NS3	Visit 4	1420	Enterococcus faecium strain RBWH1 chromosome, complete genome	Plasmid pGT633; Enterococcus faecium; Escherichia coli; Staphylococcus aureus; Streptococcus agalactiae; Streptococcus anginosus; Streptococcus pyogenes; Klebsiella pneumoniae	0	0	0	0	0	NC_004957	Streptococcus	Bacilli	Lactobacillales	Enterococcaceae	Enterococcus
3002660	APH(6)-Id	APH(6)	Strict	PRM587	NS12	In-hospital	3081	Escherichia coli strain EcPF40 plasmid p1, complete sequence	Pseudomonas aeruginosa; Achromobacter xylosoxidans; Acinetobacter baumannii; Proteus mirabilis; Acinetobacter haemolyticus; Acinetobacter junii; Acinetobacter nosocomialis; Burkholderia cenocepacia; Burkholderia cepacia; Citrobacter amalonaticus; Citrobacter freundii; Citrobacter koseri; Enterobacter asburiae; Enterobacter cloacae; Enterobacter hormaechei; Escherichia coli; Enterobacter kobei; Vi…	Klebsiella pneumoniae (chromosome or plasmid): 28; Escherichia coli (chromosome or plasmid): 14; Acinetobacter baumannii (chromosome or plasmid): 3; Shigella flexneri (chromosome or plasmid): 3; Vibrio cholerae (chromosome or plasmid): 3; Proteus vulgaris (chromosome or plasmid): 2; Salmonella enterica (chromosome or plasmid): 2; Enterobacter hormaechei (chromosome or plasmid): 1; Shigella sonnei…	0	Klebsiella pneumoniae: 28; Escherichia coli: 14; Acinetobacter baumannii: 3; Shigella flexneri: 3; Vibrio cholerae: 3; Proteus vulgaris: 2; Salmonella enterica: 2; Enterobacter hormaechei: 1; Shigella sonnei: 1; Pseudomonas aeruginosa: 1;	Klebsiella pneumoniae: 12; Shigella sonnei: 4;	16	NC_011795	Enterobacteriaceae	Bacilli	Lactobacillales	Enterococcaceae	Enterococcus
3003196	tet(45)	major facilitator superfamily (MFS) antibiotic efflux pump	Strict	PRM587	NS12	In-hospital	2788	No hits	Enterococcus faecium; Staphylococcus aureus; Streptococcus agalactiae; Enterococcus faecalis; Klebsiella pneumoniae; Streptococcus anginosus; Streptococcus pyogenes; Campylobacter coli	Enterococcus faecium (chromosome or plasmid): 59; Staphylococcus aureus (chromosome or plasmid): 1;	0	Enterococcus faecium: 59; Staphylococcus aureus: 1;	0	0	NC_016009	Proteobacteria,Bacteroidetes,Firmicutes	Bacilli	Lactobacillales	Enterococcaceae	Enterococcus
3004290	Escherichia coli ampC beta-lactamase	ampC-type beta-lactamase	Strict	PRM839	NS5	Visit 4	1382	Escherichia coli strain EcPF7 chromosome, complete genome	Escherichia coli; Klebsiella oxytoca; Klebsiella pneumoniae; Shigella dysenteriae	Escherichia coli (chromosome): 2; Escherichia coli (chromosome or plasmid): 4;	Escherichia coli: 2;	Escherichia coli: 4;	0	0	CP001386	Enterobacteriaceae	Gammaproteobacteria	Enterobacteriales	Enterobacteriaceae	Escherichia
3004290	Escherichia coli ampC beta-lactamase	ampC-type beta-lactamase	Strict	PRM795	NS12	Visit 3	1497	Escherichia coli strain EcPF40 chromosome, complete genome	Escherichia coli; Shigella flexneri	Escherichia coli (chromosome or plasmid): 12;	0	Escherichia coli: 12;	0	0	CP001386	Enterobacteriaceae	Gammaproteobacteria	Enterobacteriales	Enterobacteriaceae	Escherichia
3004290	Escherichia coli ampC beta-lactamase	ampC-type beta-lactamase	Strict	PRM955	PS8	Visit 2	1516	Escherichia coli strain EcPF7 chromosome, complete genome	Escherichia coli	Escherichia coli (chromosome): 8; Escherichia coli (chromosome or plasmid): 16;	Escherichia coli: 8;	Escherichia coli: 16;	0	0	CP001386	Enterobacteriaceae	Gammaproteobacteria	Enterobacteriales	Enterobacteriaceae	Escherichia
3004290	Escherichia coli ampC beta-lactamase	ampC-type beta-lactamase	Strict	GBS153	FT1	Visit 1	1771	Escherichia coli strain EcPF15 chromosome, complete genome	Escherichia coli	Escherichia coli (chromosome): 15; Escherichia coli (chromosome or plasmid): 22;	Escherichia coli: 15;	Escherichia coli: 22;	0	0	CP001386	Enterobacteriaceae	Gammaproteobacteria	Enterobacteriales	Enterobacteriaceae	Escherichia
3000412	sul2	sulfonamide resistant sul	Strict	PRM795	NS12	Visit 3	3176	Escherichia coli strain EcPF40 plasmid p1, complete sequence	Achromobacter xylosoxidans; Acinetobacter baumannii; Acinetobacter lwoffii; Acinetobacter junii; Acinetobacter nosocomialis; Klebsiella pneumoniae; Citrobacter amalonaticus; Citrobacter freundii; Citrobacter koseri; Citrobacter youngae; Enterobacter asburiae; Enterobacter cloacae; Enterobacter hormaechei; Klebsiella aerogenes; Enterobacter kobei; Escherichia coli; Klebsiella oxytoca; Vibrio chole…	Escherichia coli (chromosome or plasmid): 9; Shigella flexneri (chromosome or plasmid): 2; Vibrio cholerae (chromosome or plasmid): 1;	0	Escherichia coli: 9; Shigella flexneri: 2; Vibrio cholerae: 1;	0	0	CP001386	Enterobacteriaceae	Gammaproteobacteria	Enterobacteriales	Enterobacteriaceae	Escherichia
3002639	APH(3'')-Ib	APH(3'')	Strict	PRM955	PS8	Visit 2	3926	Escherichia coli strain WCHEC020031 plasmid pOXA1_020031, complete sequence	Acinetobacter baumannii; Enterobacter cloacae; Enterobacter hormaechei; Escherichia coli; Klebsiella pneumoniae; Salmonella enterica; Proteus mirabilis; Acinetobacter lwoffii; Burkholderia cepacia; Shigella sonnei; Vibrio cholerae; Staphylococcus aureus; Shigella flexneri; Pseudomonas aeruginosa; Shigella dysenteriae	Escherichia coli (chromosome or plasmid): 3; Klebsiella pneumoniae (chromosome or plasmid): 1; Acinetobacter baumannii (chromosome or plasmid): 1; Salmonella enterica (chromosome or plasmid): 1;	0	Escherichia coli: 3; Klebsiella pneumoniae: 1; Acinetobacter baumannii: 1; Salmonella enterica: 1;	0	0	CP001386	Enterobacteriaceae	Gammaproteobacteria	Enterobacteriales	Enterobacteriaceae	Escherichia
3002660	APH(6)-Id	APH(6)	Strict	PRM955	PS8	Visit 2	3926	Escherichia coli strain WCHEC020031 plasmid pOXA1_020031, complete sequence	Achromobacter xylosoxidans; Acinetobacter baumannii; Acinetobacter haemolyticus; Acinetobacter junii; Acinetobacter lwoffii; Enterobacter asburiae; Enterobacter cloacae; Enterobacter hormaechei; Escherichia coli; Klebsiella oxytoca; Klebsiella pneumoniae; Mycobacteroides abscessus; Proteus mirabilis; Proteus vulgaris; Providencia rettgeri; Pseudomonas aeruginosa; Salmonella enterica; Shigella dys…	Escherichia coli (chromosome or plasmid): 6; Shigella sonnei (chromosome or plasmid): 3; Acinetobacter baumannii (chromosome or plasmid): 1; Vibrio cholerae (chromosome or plasmid): 1; Staphylococcus aureus (chromosome or plasmid): 1; Pseudomonas aeruginosa (chromosome or plasmid): 1; Proteus mirabilis (chromosome or plasmid): 1;	0	Escherichia coli: 6; Shigella sonnei: 3; Acinetobacter baumannii: 1; Vibrio cholerae: 1; Staphylococcus aureus: 1; Pseudomonas aeruginosa: 1; Proteus mirabilis: 1;	0	3	CP001386	Enterobacteriaceae	Gammaproteobacteria	Enterobacteriales	Enterobacteriaceae	Escherichia
3000412	sul2	sulfonamide resistant sul	Strict	PRM955	PS8	Visit 2	3926	Escherichia coli strain WCHEC020031 plasmid pOXA1_020031, complete sequence	Acinetobacter baumannii; Escherichia coli; Enterobacter hormaechei; Klebsiella pneumoniae; Providencia rettgeri; Salmonella enterica; Citrobacter freundii; Shigella flexneri; Shigella sonnei; Staphylococcus aureus; Enterobacter asburiae; Enterobacter cloacae	Escherichia coli (chromosome or plasmid): 3; Salmonella enterica (chromosome or plasmid): 2; Acinetobacter baumannii (chromosome or plasmid): 1;	0	Escherichia coli: 3; Salmonella enterica: 2; Acinetobacter baumannii: 1;	0	1	CP001386	Enterobacteriaceae	Gammaproteobacteria	Enterobacteriales	Enterobacteriaceae	Escherichia
3002639	APH(3'')-Ib	APH(3'')	Strict	GBS153	FT1	Visit 1	4928	Escherichia coli strain C16EC0166 plasmid pC16EC0166-1, complete sequence	Acinetobacter nosocomialis; Acinetobacter haemolyticus; Escherichia coli; Achromobacter xylosoxidans; Acinetobacter baumannii; Citrobacter amalonaticus; Citrobacter freundii; Enterobacter asburiae; Enterobacter cloacae; Enterobacter hormaechei; Klebsiella aerogenes; Enterobacter kobei; Klebsiella pneumoniae; Klebsiella oxytoca; Vibrio cholerae; Morganella morganii; Proteus mirabilis; Proteus vulg…	Escherichia coli (chromosome or plasmid): 20; Salmonella enterica (chromosome or plasmid): 6; Vibrio cholerae (chromosome or plasmid): 4; Shigella flexneri (chromosome or plasmid): 4; Acinetobacter baumannii (chromosome or plasmid): 3; Enterobacter hormaechei (chromosome or plasmid): 3; Shigella sonnei (chromosome or plasmid): 2; Klebsiella pneumoniae (chromosome or plasmid): 1;	0	Escherichia coli: 20; Salmonella enterica: 6; Vibrio cholerae: 4; Shigella flexneri: 4; Acinetobacter baumannii: 3; Enterobacter hormaechei: 3; Shigella sonnei: 2; Klebsiella pneumoniae: 1;	0	1	CP001386	Enterobacteriaceae	Gammaproteobacteria	Enterobacteriales	Enterobacteriaceae	Escherichia
3000412	sul2	sulfonamide resistant sul	Perfect	GBS153	FT1	Visit 1	4928	Escherichia coli strain C16EC0166 plasmid pC16EC0166-1, complete sequence	Acinetobacter haemolyticus; Acinetobacter baumannii; Escherichia coli; Klebsiella pneumoniae; Salmonella enterica; Vibrio cholerae; Proteus mirabilis; Shigella sonnei; Enterobacter cloacae; Enterobacter hormaechei; Citrobacter freundii; Klebsiella aerogenes; Klebsiella oxytoca; Morganella morganii; Providencia rettgeri; Pseudomonas putida; Shigella flexneri; Pseudomonas aeruginosa; Vibrio parahae…	Escherichia coli (chromosome or plasmid): 35; Acinetobacter baumannii (chromosome or plasmid): 8; Vibrio cholerae (chromosome or plasmid): 8; Shigella flexneri (chromosome or plasmid): 7; Klebsiella pneumoniae (chromosome or plasmid): 3; Salmonella enterica (chromosome or plasmid): 2; Proteus mirabilis (chromosome or plasmid): 1; Enterobacter (chromosome or plasmid): 1;	0	Escherichia coli: 35; Acinetobacter baumannii: 8; Vibrio cholerae: 8; Shigella flexneri: 7; Klebsiella pneumoniae: 3; Salmonella enterica: 2; Proteus mirabilis: 1;	0	6	CP001386	Enterobacteriaceae	Gammaproteobacteria	Enterobacteriales	Enterobacteriaceae	Escherichia
3000873	TEM-1	TEM beta-lactamase	Perfect	GBS153	FT1	Visit 1	4928	Escherichia coli strain C16EC0166 plasmid pC16EC0166-1, complete sequence	Salmonella enterica; Acinetobacter baumannii; Chlamydia trachomatis; Citrobacter freundii; Enterobacter cloacae; Enterobacter hormaechei; Enterobacter kobei; Escherichia coli; Klebsiella aerogenes; Klebsiella oxytoca; Klebsiella pneumoniae; Proteus mirabilis; Raoultella planticola; Serratia marcescens; Shigella flexneri; Shigella sonnei; Vibrio cholerae; Citrobacter amalonaticus; Citrobacter kose…	Escherichia coli (chromosome or plasmid): 20; Klebsiella pneumoniae (chromosome or plasmid): 6; Enterobacter hormaechei (chromosome or plasmid): 4; Streptococcus pyogenes (chromosome or plasmid): 2; Acinetobacter baumannii (chromosome or plasmid): 2; Pseudomonas aeruginosa (chromosome or plasmid): 2; Haemophilus parainfluenzae (chromosome or plasmid): 1; Shigella sonnei (chromosome or plasmid): 1…	0	Escherichia coli: 20; Klebsiella pneumoniae: 6; Enterobacter hormaechei: 4; Streptococcus pyogenes: 2; Acinetobacter baumannii: 2; Pseudomonas aeruginosa: 2; Haemophilus parainfluenzae: 1; Shigella sonnei: 1; Neisseria gonorrhoeae: 1; Mycobacteroides abscessus: 1; Salmonella enterica: 1;	0	10	CP001386	Enterobacteriaceae	Gammaproteobacteria	Enterobacteriales	Enterobacteriaceae	Escherichia
3000491	acrD	resistance-nodulation-cell division (RND) antibiotic efflux pump	Strict	PRM465	NS1	Visit 2	5410	Escherichia coli strain NMBU-W13E19 chromosome, complete genome	Escherichia coli; Klebsiella oxytoca; Shigella sonnei; Shigella flexneri; Shigella dysenteriae	Escherichia coli (chromosome): 6; Escherichia coli (chromosome or plasmid): 169; Shigella sonnei (chromosome or plasmid): 3; Shigella flexneri (chromosome or plasmid): 1;	Escherichia coli: 6;	Escherichia coli: 169; Shigella sonnei: 3; Shigella flexneri: 1;	0	0	CP019906	Escherichia	Gammaproteobacteria	Enterobacteriales	Enterobacteriaceae	Escherichia
3000412	sul2	sulfonamide resistant sul	Perfect	PRM534	NS5	In-hospital	3785	Escherichia coli strain U15A plasmid pU15A_A, complete sequence	Achromobacter xylosoxidans; Acinetobacter baumannii; Acinetobacter lwoffii; Acinetobacter junii; Acinetobacter nosocomialis; Klebsiella pneumoniae; Citrobacter amalonaticus; Citrobacter freundii; Citrobacter koseri; Citrobacter youngae; Enterobacter asburiae; Enterobacter cloacae; Enterobacter hormaechei; Klebsiella aerogenes; Enterobacter kobei; Escherichia coli; Klebsiella oxytoca; Vibrio chole…	Escherichia coli (chromosome or plasmid): 13; Acinetobacter baumannii (chromosome or plasmid): 2; Shigella flexneri (chromosome or plasmid): 2; Vibrio cholerae (chromosome or plasmid): 1; Klebsiella pneumoniae (chromosome or plasmid): 1; Providencia stuartii (chromosome or plasmid): 1;	0	Escherichia coli: 13; Acinetobacter baumannii: 2; Shigella flexneri: 2; Vibrio cholerae: 1; Klebsiella pneumoniae: 1; Providencia stuartii: 1;	0	0	CP023647	Enterobacteriaceae	Gammaproteobacteria	Enterobacteriales	Enterobacteriaceae	Escherichia
3004290	Escherichia coli ampC beta-lactamase	ampC-type beta-lactamase	Strict	PRM483	NS5	Visit 1	1493	Escherichia coli strain EcPF7 chromosome, complete genome	Escherichia coli	Escherichia coli (chromosome): 2; Escherichia coli (chromosome or plasmid): 6;	Escherichia coli: 2;	Escherichia coli: 6;	0	0	CP035011	Enterobacteriaceae	Gammaproteobacteria	Enterobacteriales	Enterobacteriaceae	Escherichia
3000412	sul2	sulfonamide resistant sul	Perfect	PRM483	NS5	Visit 1	3602	Escherichia coli strain SCU-103 plasmid pSCU-103-1, complete sequence	Vibrio cholerae; Achromobacter xylosoxidans; Acinetobacter baumannii; Acinetobacter lwoffii; Acinetobacter junii; Acinetobacter nosocomialis; Klebsiella pneumoniae; Citrobacter amalonaticus; Citrobacter freundii; Citrobacter koseri; Citrobacter youngae; Enterobacter asburiae; Enterobacter cloacae; Enterobacter hormaechei; Klebsiella aerogenes; Enterobacter kobei; Escherichia coli; Klebsiella oxyt…	Escherichia coli (chromosome or plasmid): 15; Vibrio cholerae (chromosome or plasmid): 3; Shigella flexneri (chromosome or plasmid): 1; Acinetobacter baumannii (chromosome or plasmid): 1;	0	Escherichia coli: 15; Vibrio cholerae: 3; Shigella flexneri: 1; Acinetobacter baumannii: 1;	0	1	CP035011	Enterobacteriaceae	Gammaproteobacteria	Enterobacteriales	Enterobacteriaceae	Escherichia
3000832	evgA	major facilitator superfamily (MFS) antibiotic efflux pump; resistance-nodulation-cell division (RND) antibiotic efflux pump	Perfect	PRM832	NS10	Visit 2	5387	Escherichia coli strain 144 chromosome	Escherichia coli; Shigella sonnei; Shigella dysenteriae; Shigella flexneri; Klebsiella pneumoniae	Escherichia coli (chromosome): 1; Escherichia coli (chromosome or plasmid): 66; Shigella flexneri (chromosome or plasmid): 1; Klebsiella pneumoniae (chromosome or plasmid): 1;	Escherichia coli: 1;	Escherichia coli: 66; Shigella flexneri: 1; Klebsiella pneumoniae: 1;	0	0	CP035352	Enterobacterales	Gammaproteobacteria	Enterobacteriales	Enterobacteriaceae	Escherichia
3000833	evgS	major facilitator superfamily (MFS) antibiotic efflux pump; resistance-nodulation-cell division (RND) antibiotic efflux pump	Strict	PRM832	NS10	Visit 2	5387	Escherichia coli strain 144 chromosome	Enterobacter hormaechei; Klebsiella oxytoca; Escherichia coli; Shigella sonnei; Shigella flexneri; Klebsiella pneumoniae; Shigella dysenteriae	Escherichia coli (chromosome): 5; Escherichia coli (chromosome or plasmid): 939; Shigella dysenteriae (chromosome or plasmid): 4; Shigella flexneri (chromosome or plasmid): 3; Enterobacter kobei (chromosome or plasmid): 2;	Escherichia coli: 5;	Escherichia coli: 939; Shigella dysenteriae: 4; Shigella flexneri: 3; Enterobacter kobei: 2;	0	0	CP035352	Enterobacterales	Gammaproteobacteria	Enterobacteriales	Enterobacteriaceae	Escherichia
3000873	TEM-1	TEM beta-lactamase	Perfect	GBS394	FT7	Visit 1	4219	Escherichia coli strain SCU-175 plasmid pSCU-175-2, complete sequence	Salmonella enterica; Acinetobacter baumannii; Chlamydia trachomatis; Citrobacter freundii; Enterobacter cloacae; Enterobacter hormaechei; Enterobacter kobei; Escherichia coli; Klebsiella aerogenes; Klebsiella oxytoca; Klebsiella pneumoniae; Proteus mirabilis; Raoultella planticola; Serratia marcescens; Shigella flexneri; Shigella sonnei; Vibrio cholerae; Citrobacter amalonaticus; Citrobacter kose…	Escherichia coli (chromosome or plasmid): 55; Klebsiella pneumoniae (chromosome or plasmid): 28; Haemophilus parainfluenzae (chromosome or plasmid): 3; Enterobacter hormaechei (chromosome or plasmid): 2; Shigella sonnei (chromosome or plasmid): 2; Acinetobacter baumannii (chromosome or plasmid): 1; Shigella flexneri (chromosome or plasmid): 1;	0	Escherichia coli: 55; Klebsiella pneumoniae: 28; Haemophilus parainfluenzae: 3; Enterobacter hormaechei: 2; Shigella sonnei: 2; Acinetobacter baumannii: 1; Shigella flexneri: 1;	0	0	CP036332	Gammaproteobacteria	Gammaproteobacteria	Enterobacteriales	Enterobacteriaceae	Escherichia
3000873	TEM-1	TEM beta-lactamase	Perfect	PRM483	NS5	Visit 1	1352	Escherichia coli strain EcPF18 plasmid p1, complete sequence	Salmonella enterica; Acinetobacter baumannii; Citrobacter amalonaticus; Citrobacter freundii; Citrobacter koseri; Citrobacter youngae; Enterobacter asburiae; Enterobacter cloacae; Enterobacter hormaechei; Klebsiella aerogenes; Enterobacter kobei; Enterococcus faecium; Escherichia coli; Haemophilus influenzae; Haemophilus parainfluenzae; Klebsiella oxytoca; Klebsiella pneumoniae; Morganella morgan…	Escherichia coli (chromosome or plasmid): 14; Klebsiella pneumoniae (chromosome or plasmid): 6; Enterobacter hormaechei (chromosome or plasmid): 2; Salmonella enterica (chromosome or plasmid): 2; Pseudomonas aeruginosa (chromosome or plasmid): 1; Acinetobacter baumannii (chromosome or plasmid): 1;	0	Escherichia coli: 14; Klebsiella pneumoniae: 6; Enterobacter hormaechei: 2; Salmonella enterica: 2; Pseudomonas aeruginosa: 1; Acinetobacter baumannii: 1;	0	0	CP042486	Gammaproteobacteria	Gammaproteobacteria	Enterobacteriales	Enterobacteriaceae	Escherichia
3001877	CTX-M-14	CTX-M beta-lactamase	Perfect	PRM483	NS5	Visit 1	2391	Escherichia coli strain 631 chromosome, complete genome	Escherichia coli; Citrobacter freundii; Enterobacter asburiae; Enterobacter cloacae; Enterobacter hormaechei; Klebsiella oxytoca; Klebsiella pneumoniae; Proteus mirabilis; Salmonella enterica; Serratia marcescens; Shigella flexneri; Shigella sonnei; Vibrio parahaemolyticus; Klebsiella aerogenes	0	0	0	0	0	CP042486	Gammaproteobacteria	Gammaproteobacteria	Enterobacteriales	Enterobacteriaceae	Escherichia
3002605	aadA5	ANT(3'')	Perfect	PRM839	NS5	Visit 4	4150	Escherichia coli strain SCU-103 plasmid pSCU-103-1, complete sequence	Escherichia coli; Acinetobacter baumannii; Citrobacter freundii; Enterobacter cloacae; Enterobacter hormaechei; Enterobacter kobei; Klebsiella aerogenes; Klebsiella oxytoca; Klebsiella pneumoniae; Morganella morganii; Proteus mirabilis; Providencia rettgeri; Pseudomonas aeruginosa; Pseudomonas stutzeri; Salmonella enterica; Shigella dysenteriae; Shigella flexneri; Shigella sonnei; Vibrio cholerae…	Escherichia coli (chromosome or plasmid): 82;	0	Escherichia coli: 82;	0	1	CP042486	Corynebacterium	Gammaproteobacteria	Enterobacteriales	Enterobacteriaceae	Escherichia
3002860	dfrA17	trimethoprim resistant dihydrofolate reductase dfr	Perfect	PRM839	NS5	Visit 4	4150	Escherichia coli strain SCU-103 plasmid pSCU-103-1, complete sequence	Pseudomonas aeruginosa; Acinetobacter baumannii; Citrobacter freundii; Escherichia coli; Enterobacter hormaechei; Klebsiella pneumoniae; Shigella sonnei; Citrobacter amalonaticus; Enterobacter cloacae; Morganella morganii; Proteus mirabilis; Salmonella enterica; Burkholderia cenocepacia; Klebsiella aerogenes; Shigella dysenteriae; Shigella flexneri; Yersinia enterocolitica; Providencia rettgeri; …	Escherichia coli (chromosome or plasmid): 33; Klebsiella pneumoniae (chromosome or plasmid): 3;	0	Escherichia coli: 33; Klebsiella pneumoniae: 3;	0	0	CP042486	Corynebacterium	Gammaproteobacteria	Enterobacteriales	Enterobacteriaceae	Escherichia
3004623	AAC(3)-IId	AAC(3)	Perfect	PRM483	NS5	Visit 1	8112	Escherichia coli strain U15A plasmid pU15A_A, complete sequence	Escherichia coli; Acinetobacter baumannii; Acinetobacter junii; Acinetobacter lwoffii; Acinetobacter nosocomialis; Citrobacter amalonaticus; Citrobacter freundii; Citrobacter koseri; Citrobacter youngae; Enterobacter cloacae; Enterobacter hormaechei; Enterobacter kobei; Klebsiella aerogenes; Klebsiella oxytoca; Klebsiella pneumoniae; Morganella morganii; Proteus mirabilis; Providencia rettgeri; P…	Klebsiella pneumoniae (chromosome or plasmid): 11; Pseudomonas aeruginosa (chromosome or plasmid): 2; Escherichia coli (chromosome or plasmid): 2;	0	Klebsiella pneumoniae: 11; Pseudomonas aeruginosa: 2; Escherichia coli: 2;	0	0	CP042486	Gammaproteobacteria	Gammaproteobacteria	Enterobacteriales	Enterobacteriaceae	Escherichia
3002605	aadA5	ANT(3'')	Perfect	PRM483	NS5	Visit 1	8112	Escherichia coli strain U15A plasmid pU15A_A, complete sequence	Escherichia coli; Acinetobacter baumannii; Citrobacter freundii; Enterobacter cloacae; Enterobacter hormaechei; Enterobacter kobei; Klebsiella aerogenes; Klebsiella oxytoca; Klebsiella pneumoniae; Morganella morganii; Proteus mirabilis; Providencia rettgeri; Pseudomonas aeruginosa; Pseudomonas stutzeri; Salmonella enterica; Shigella dysenteriae; Shigella flexneri; Shigella sonnei; Vibrio cholerae…	Escherichia coli (chromosome or plasmid): 115; Klebsiella pneumoniae (chromosome or plasmid): 1;	0	Escherichia coli: 115; Klebsiella pneumoniae: 1;	0	2	CP042486	Gammaproteobacteria	Gammaproteobacteria	Enterobacteriales	Enterobacteriaceae	Escherichia
3002860	dfrA17	trimethoprim resistant dihydrofolate reductase dfr	Strict	PRM483	NS5	Visit 1	8112	Escherichia coli strain U15A plasmid pU15A_A, complete sequence	Pseudomonas aeruginosa; Acinetobacter baumannii; Citrobacter freundii; Escherichia coli; Enterobacter hormaechei; Klebsiella pneumoniae; Shigella sonnei; Citrobacter amalonaticus; Enterobacter cloacae; Morganella morganii; Proteus mirabilis; Salmonella enterica; Burkholderia cenocepacia; Klebsiella aerogenes; Shigella dysenteriae; Shigella flexneri; Yersinia enterocolitica; Providencia rettgeri; …	Escherichia coli (chromosome or plasmid): 46; Klebsiella pneumoniae (chromosome or plasmid): 10; Enterobacter hormaechei (chromosome or plasmid): 1;	0	Escherichia coli: 46; Klebsiella pneumoniae: 10; Enterobacter hormaechei: 1;	0	0	CP042486	Gammaproteobacteria	Gammaproteobacteria	Enterobacteriales	Enterobacteriaceae	Escherichia
3002854	dfrA1	trimethoprim resistant dihydrofolate reductase dfr	Strict	PRM845	PS2	Visit 1	1937	Escherichia coli strain AH01 chromosome, complete genome	Klebsiella oxytoca; Acinetobacter baumannii; Acinetobacter lwoffii; Citrobacter freundii; Enterobacter cloacae; Enterobacter hormaechei; Enterobacter kobei; Escherichia coli; Klebsiella pneumoniae; Morganella morganii; Proteus mirabilis; Proteus vulgaris; Providencia rettgeri; Providencia stuartii; Pseudomonas aeruginosa; Pseudomonas stutzeri; Salmonella enterica; Serratia marcescens; Shigella dy…	Escherichia coli (chromosome or plasmid): 6; Klebsiella pneumoniae (chromosome or plasmid): 5; Providencia rettgeri (chromosome or plasmid): 2; Shigella flexneri (chromosome or plasmid): 2; Proteus mirabilis (chromosome or plasmid): 1;	0	Escherichia coli: 6; Klebsiella pneumoniae: 5; Providencia rettgeri: 2; Shigella flexneri: 2; Proteus mirabilis: 1;	0	0	FR687372	Enterobacteriaceae	Gammaproteobacteria	Enterobacteriales	Enterobacteriaceae	Escherichia
3002854	dfrA1	trimethoprim resistant dihydrofolate reductase dfr	Strict	PRM850	PS1	Visit 1	2223	Escherichia coli strain AH01 chromosome, complete genome	Klebsiella oxytoca; Acinetobacter baumannii; Acinetobacter lwoffii; Citrobacter freundii; Enterobacter cloacae; Enterobacter hormaechei; Enterobacter kobei; Escherichia coli; Klebsiella pneumoniae; Morganella morganii; Proteus mirabilis; Proteus vulgaris; Providencia rettgeri; Providencia stuartii; Pseudomonas aeruginosa; Pseudomonas stutzeri; Salmonella enterica; Serratia marcescens; Shigella dy…	Escherichia coli (chromosome or plasmid): 5; Klebsiella pneumoniae (chromosome or plasmid): 3; Shigella flexneri (chromosome or plasmid): 2; Proteus mirabilis (chromosome or plasmid): 2; Klebsiella aerogenes (chromosome or plasmid): 1;	0	Escherichia coli: 5; Klebsiella pneumoniae: 3; Shigella flexneri: 2; Proteus mirabilis: 2; Klebsiella aerogenes: 1;	0	0	FR687372	Enterobacteriaceae	Gammaproteobacteria	Enterobacteriales	Enterobacteriaceae	Escherichia
3002854	dfrA1	trimethoprim resistant dihydrofolate reductase dfr	Strict	PRM878	PS1	Visit 2	2305	Escherichia coli strain AH01 chromosome, complete genome	Klebsiella oxytoca; Acinetobacter baumannii; Acinetobacter lwoffii; Citrobacter freundii; Enterobacter cloacae; Enterobacter hormaechei; Enterobacter kobei; Escherichia coli; Klebsiella pneumoniae; Morganella morganii; Proteus mirabilis; Proteus vulgaris; Providencia rettgeri; Providencia stuartii; Pseudomonas aeruginosa; Pseudomonas stutzeri; Salmonella enterica; Serratia marcescens; Shigella dy…	Escherichia coli (chromosome or plasmid): 4; Shigella flexneri (chromosome or plasmid): 2; Klebsiella aerogenes (chromosome or plasmid): 2; Proteus mirabilis (chromosome or plasmid): 1; Shigella sonnei (chromosome or plasmid): 1; Klebsiella pneumoniae (chromosome or plasmid): 1;	0	Escherichia coli: 4; Shigella flexneri: 2; Klebsiella aerogenes: 2; Proteus mirabilis: 1; Shigella sonnei: 1; Klebsiella pneumoniae: 1;	0	0	FR687372	Enterobacteriaceae	Gammaproteobacteria	Enterobacteriales	Enterobacteriaceae	Escherichia
3000873	TEM-1	TEM beta-lactamase	Perfect	PRM298	NS1	In-hospital	1438	Escherichia coli strain EcPF18 plasmid p1, complete sequence	Escherichia coli	Escherichia coli (chromosome or plasmid): 1;	0	Escherichia coli: 1;	0	0	KJ842484	Enterobacteriaceae	Gammaproteobacteria	Enterobacteriales	Enterobacteriaceae	Escherichia
3000873	TEM-1	TEM beta-lactamase	Perfect	PRM587	NS12	In-hospital	1914	Escherichia coli strain EcPF40 plasmid p1, complete sequence	Salmonella enterica; Acinetobacter baumannii; Enterobacter cloacae; Escherichia coli; Klebsiella pneumoniae; Pseudomonas putida; Serratia marcescens; Shigella dysenteriae; Shigella sonnei; Vibrio cholerae; Haemophilus parainfluenzae; Enterobacter hormaechei; Citrobacter freundii; Providencia rettgeri; Enterobacter asburiae; Neisseria gonorrhoeae; Shigella flexneri; Haemophilus influenzae; Klebsie…	Escherichia coli (chromosome or plasmid): 11; Klebsiella pneumoniae (chromosome or plasmid): 9; Mycobacteroides abscessus (chromosome or plasmid): 2; Enterobacter hormaechei (chromosome or plasmid): 1; Shigella sonnei (chromosome or plasmid): 1; Salmonella enterica (chromosome or plasmid): 1; Acinetobacter baumannii (chromosome or plasmid): 1; Streptococcus pyogenes (chromosome or plasmid): 1;	0	Escherichia coli: 11; Klebsiella pneumoniae: 9; Mycobacteroides abscessus: 2; Enterobacter hormaechei: 1; Shigella sonnei: 1; Salmonella enterica: 1; Acinetobacter baumannii: 1; Streptococcus pyogenes: 1;	0	0	KJ842484	Enterobacteriaceae	Gammaproteobacteria	Enterobacteriales	Enterobacteriaceae	Escherichia
3000873	TEM-1	TEM beta-lactamase	Perfect	PRM917	PS7	Visit 1	2051	Escherichia coli strain SCU-175 plasmid pSCU-175-2, complete sequence	Acinetobacter baumannii; Haemophilus parainfluenzae; Enterobacter hormaechei; Enterobacter asburiae; Escherichia coli; Klebsiella pneumoniae; Salmonella enterica; Shigella sonnei; Citrobacter freundii; Enterobacter cloacae; Enterobacter kobei; Klebsiella aerogenes; Serratia marcescens; Neisseria gonorrhoeae; Shigella dysenteriae; Shigella flexneri; Vibrio cholerae; Haemophilus influenzae	Escherichia coli (chromosome or plasmid): 3; Klebsiella pneumoniae (chromosome or plasmid): 1;	0	Escherichia coli: 3; Klebsiella pneumoniae: 1;	0	1	KJ842484	Enterobacterales	Gammaproteobacteria	Enterobacteriales	Enterobacteriaceae	Escherichia
3002639	APH(3'')-Ib	APH(3'')	Strict	PRM833	NS10	Visit 3	1918	Klebsiella pneumoniae strain M297-1 plasmid pM297-1.1, complete sequence	Acinetobacter nosocomialis; Acinetobacter haemolyticus; Escherichia coli; Acinetobacter baumannii; Enterobacter asburiae; Enterobacter cloacae; Enterobacter hormaechei; Enterobacter kobei; Klebsiella aerogenes; Klebsiella oxytoca; Proteus mirabilis; Salmonella enterica; Serratia marcescens; Klebsiella pneumoniae; Shigella sonnei; Raoultella planticola; Shigella flexneri	Escherichia coli (chromosome or plasmid): 1;	0	Escherichia coli: 1;	0	0	KP143090	Enterobacteriaceae	Gammaproteobacteria	Enterobacteriales	Enterobacteriaceae	Escherichia
3000873	TEM-1	TEM beta-lactamase	Perfect	PRM908	NS2	Visit 4	2109	Escherichia coli strain SCU-105 plasmid pSCU-105-2, complete sequence	Salmonella enterica; Acinetobacter baumannii; Enterobacter cloacae; Escherichia coli; Klebsiella pneumoniae; Pseudomonas putida; Serratia marcescens; Shigella dysenteriae; Shigella sonnei; Vibrio cholerae; Citrobacter amalonaticus; Citrobacter freundii; Citrobacter koseri; Citrobacter youngae; Enterobacter asburiae; Enterobacter hormaechei; Klebsiella aerogenes; Enterobacter kobei; Enterococcus f…	Escherichia coli (chromosome or plasmid): 21; Klebsiella pneumoniae (chromosome or plasmid): 9; Enterobacter hormaechei (chromosome or plasmid): 3; Acinetobacter baumannii (chromosome or plasmid): 3; Shigella sonnei (chromosome or plasmid): 2; Salmonella enterica (chromosome or plasmid): 1;	0	Escherichia coli: 21; Klebsiella pneumoniae: 9; Enterobacter hormaechei: 3; Acinetobacter baumannii: 3; Shigella sonnei: 2; Salmonella enterica: 1;	0	0	LT985233	Gammaproteobacteria	Gammaproteobacteria	Enterobacteriales	Enterobacteriaceae	Escherichia
3004290	Escherichia coli ampC beta-lactamase	ampC-type beta-lactamase	Strict	PRM427	NS10	In-hospital	1630	Escherichia coli strain EcPF40 chromosome, complete genome	Escherichia coli; Shigella flexneri	Escherichia coli (chromosome): 2; Escherichia coli (chromosome or plasmid): 9;	Escherichia coli: 2;	Escherichia coli: 9;	0	0	LT985307	Enterobacteriaceae	Gammaproteobacteria	Enterobacteriales	Enterobacteriaceae	Escherichia
3002601	aadA	ANT(3'')	Strict	PRM495	NS3	Visit 2	3353	Enterobacter hormaechei strain AUH-ENM30 chromosome	Escherichia coli; Acinetobacter baumannii; Acinetobacter nosocomialis; Citrobacter freundii; Enterobacter cloacae; Enterobacter hormaechei; Klebsiella pneumoniae; Klebsiella aerogenes; Klebsiella oxytoca; Morganella morganii; Pseudomonas aeruginosa; Salmonella enterica; Serratia marcescens; Shigella sonnei; Yersinia enterocolitica; Enterobacter kobei; Vibrio cholerae; Shigella flexneri	Escherichia coli (chromosome or plasmid): 3;	0	Escherichia coli: 3;	0	0	NC_010500	Enterobacterales	Gammaproteobacteria	Enterobacteriales	Enterobacteriaceae	Escherichia
3004290	Escherichia coli ampC beta-lactamase	ampC-type beta-lactamase	Strict	PRM587	NS12	In-hospital	1928	Escherichia coli strain EcPF40 chromosome, complete genome	Escherichia coli	Escherichia coli (chromosome): 3; Escherichia coli (chromosome or plasmid): 12;	Escherichia coli: 3;	Escherichia coli: 12;	0	0	NC_011795	Enterobacteriaceae	Gammaproteobacteria	Enterobacteriales	Enterobacteriaceae	Escherichia
3002639	APH(3'')-Ib	APH(3'')	Strict	PRM431	NS1	Visit 1	3033	Escherichia coli strain EcPF40 plasmid p1, complete sequence	Achromobacter xylosoxidans; Acinetobacter baumannii; Acinetobacter haemolyticus; Acinetobacter lwoffii; Acinetobacter nosocomialis; Burkholderia cenocepacia; Citrobacter freundii; Citrobacter koseri; Enterobacter asburiae; Enterobacter cloacae; Enterobacter hormaechei; Enterobacter kobei; Escherichia coli; Haemophilus influenzae; Klebsiella aerogenes; Klebsiella oxytoca; Klebsiella pneumoniae; Le…	Escherichia coli (chromosome or plasmid): 4; Klebsiella pneumoniae (chromosome or plasmid): 4; Salmonella enterica (chromosome or plasmid): 3; Shigella flexneri (chromosome or plasmid): 2;	0	Escherichia coli: 4; Klebsiella pneumoniae: 4; Salmonella enterica: 3; Shigella flexneri: 2;	0	0	NC_011795	Enterobacteriaceae	Gammaproteobacteria	Enterobacteriales	Enterobacteriaceae	Escherichia
3000412	sul2	sulfonamide resistant sul	Strict	PRM431	NS1	Visit 1	3033	Escherichia coli strain EcPF40 plasmid p1, complete sequence	Acinetobacter baumannii; Shigella sonnei; Escherichia coli; Salmonella enterica; Klebsiella pneumoniae; Enterobacter hormaechei; Providencia rettgeri; Citrobacter freundii; Shigella flexneri; Vibrio cholerae; Proteus mirabilis; Providencia stuartii; Klebsiella aerogenes; Shigella dysenteriae	Escherichia coli (chromosome or plasmid): 3; Klebsiella pneumoniae (chromosome or plasmid): 2;	0	Escherichia coli: 3; Klebsiella pneumoniae: 2;	0	0	NC_011795	Enterobacteriaceae	Gammaproteobacteria	Enterobacteriales	Enterobacteriaceae	Escherichia
3000412	sul2	sulfonamide resistant sul	Perfect	PRM587	NS12	In-hospital	3081	Escherichia coli strain EcPF40 plasmid p1, complete sequence	Acinetobacter baumannii; Escherichia coli; Klebsiella pneumoniae; Proteus mirabilis; Salmonella enterica; Shigella sonnei; Enterobacter hormaechei; Citrobacter freundii; Enterobacter cloacae; Klebsiella aerogenes; Klebsiella oxytoca; Morganella morganii; Providencia rettgeri; Pseudomonas putida; Shigella flexneri; Vibrio cholerae; Vibrio parahaemolyticus; Legionella pneumophila; Providencia stuar…	Escherichia coli (chromosome or plasmid): 24; Acinetobacter baumannii (chromosome or plasmid): 3; Shigella flexneri (chromosome or plasmid): 2; Klebsiella pneumoniae (chromosome or plasmid): 1; Salmonella enterica (chromosome or plasmid): 1;	0	Escherichia coli: 24; Acinetobacter baumannii: 3; Shigella flexneri: 2; Klebsiella pneumoniae: 1; Salmonella enterica: 1;	0	0	NC_011795	Enterobacteriaceae	Gammaproteobacteria	Enterobacteriales	Enterobacteriaceae	Escherichia
3002859	dfrA14	trimethoprim resistant dihydrofolate reductase dfr	Strict	PRM956	PS8	Visit 3	1402	Escherichia coli strain NMBU-W13E19 plasmid pNMBU-W13E19_01, complete sequence	Citrobacter freundii; Enterobacter asburiae; Enterobacter cloacae; Enterobacter hormaechei; Enterobacter kobei; Escherichia coli; Klebsiella aerogenes; Klebsiella oxytoca; Klebsiella pneumoniae; Morganella morganii; Proteus mirabilis; Pseudomonas aeruginosa; Salmonella enterica; Serratia marcescens; Shigella flexneri; Shigella sonnei; Yersinia enterocolitica; Raoultella planticola	Klebsiella pneumoniae (chromosome or plasmid): 6;	0	Klebsiella pneumoniae: 6;	0	2	NC_019070	Enterobacterales	Gammaproteobacteria	Enterobacteriales	Enterobacteriaceae	Escherichia
3000832	evgA	major facilitator superfamily (MFS) antibiotic efflux pump; resistance-nodulation-cell division (RND) antibiotic efflux pump	Perfect	PRM956	PS8	Visit 3	4929	Escherichia coli E138 DNA, complete genome	Escherichia coli; Shigella sonnei; Klebsiella pneumoniae	Escherichia coli (chromosome): 1; Escherichia coli (chromosome or plasmid): 14;	Escherichia coli: 1;	Escherichia coli: 14;	0	0	NC_019070	Enterobacterales	Gammaproteobacteria	Enterobacteriales	Enterobacteriaceae	Escherichia
3000833	evgS	major facilitator superfamily (MFS) antibiotic efflux pump; resistance-nodulation-cell division (RND) antibiotic efflux pump	Strict	PRM956	PS8	Visit 3	4929	Escherichia coli E138 DNA, complete genome	Klebsiella oxytoca; Shigella sonnei; Escherichia coli; Shigella dysenteriae	Escherichia coli (chromosome): 8; Escherichia coli (chromosome or plasmid): 154;	Escherichia coli: 8;	Escherichia coli: 154;	0	0	NC_019070	Enterobacterales	Gammaproteobacteria	Enterobacteriales	Enterobacteriaceae	Escherichia
3000873	TEM-1	TEM beta-lactamase	Perfect	PRM465	NS1	Visit 2	2792	Escherichia coli strain SCU-308 plasmid pSCU-308-1, complete sequence	Salmonella enterica; Acinetobacter baumannii; Chlamydia trachomatis; Citrobacter freundii; Enterobacter cloacae; Enterobacter hormaechei; Enterobacter kobei; Escherichia coli; Klebsiella aerogenes; Klebsiella oxytoca; Klebsiella pneumoniae; Proteus mirabilis; Raoultella planticola; Serratia marcescens; Shigella flexneri; Shigella sonnei; Vibrio cholerae; Citrobacter amalonaticus; Citrobacter kose…	Escherichia coli (chromosome or plasmid): 7; Shigella sonnei (chromosome or plasmid): 1; Shigella flexneri (chromosome or plasmid): 1; Klebsiella pneumoniae (chromosome or plasmid): 1; Escherichia coli (plasmid): 1;	0	Escherichia coli: 7; Shigella sonnei: 1; Shigella flexneri: 1; Klebsiella pneumoniae: 1;	Escherichia coli: 1;	0	NC_019091	Gammaproteobacteria	Gammaproteobacteria	Enterobacteriales	Enterobacteriaceae	Escherichia
3000316	mphA	macrolide phosphotransferase (MPH)	Perfect	PRM465	NS1	Visit 2	3029	Escherichia coli strain AH62 plasmid pAH62-3, complete sequence	Acinetobacter baumannii; Citrobacter amalonaticus; Citrobacter freundii; Citrobacter koseri; Citrobacter youngae; Enterobacter asburiae; Enterobacter cloacae; Enterobacter hormaechei; Enterobacter kobei; Escherichia coli; Klebsiella pneumoniae; Klebsiella aerogenes; Klebsiella oxytoca; Morganella morganii; Proteus mirabilis; Providencia rettgeri; Providencia stuartii; Pseudomonas aeruginosa; Pseu…	Escherichia coli (chromosome or plasmid): 17; Klebsiella pneumoniae (chromosome or plasmid): 1; Escherichia coli (plasmid): 1;	0	Escherichia coli: 17; Klebsiella pneumoniae: 1;	Escherichia coli: 1;	0	NC_019091	Gammaproteobacteria	Gammaproteobacteria	Enterobacteriales	Enterobacteriaceae	Escherichia
3002639	APH(3'')-Ib	APH(3'')	Strict	PRM465	NS1	Visit 2	4182	Escherichia coli strain EcPF40 plasmid p1, complete sequence	Acinetobacter haemolyticus; Escherichia coli; Acinetobacter baumannii; Enterobacter hormaechei; Klebsiella pneumoniae; Salmonella enterica; Enterobacter cloacae; Proteus mirabilis; Acinetobacter junii; Shigella flexneri; Burkholderia cepacia; Enterobacter asburiae; Enterobacter kobei; Klebsiella aerogenes; Klebsiella oxytoca; Serratia marcescens; Shigella sonnei; Providencia rettgeri; Shigella dy…	Escherichia coli (chromosome or plasmid): 4; Acinetobacter baumannii (chromosome or plasmid): 2; Salmonella enterica (chromosome or plasmid): 2; Vibrio cholerae (chromosome or plasmid): 1; Klebsiella pneumoniae (chromosome or plasmid): 1;	0	Escherichia coli: 4; Acinetobacter baumannii: 2; Salmonella enterica: 2; Vibrio cholerae: 1; Klebsiella pneumoniae: 1;		0	NC_019091	Gammaproteobacteria	Gammaproteobacteria	Enterobacteriales	Enterobacteriaceae	Escherichia
3002660	APH(6)-Id	APH(6)	Strict	PRM465	NS1	Visit 2	4182	Escherichia coli strain EcPF40 plasmid p1, complete sequence	Pseudomonas aeruginosa; Achromobacter xylosoxidans; Acinetobacter baumannii; Proteus mirabilis; Acinetobacter haemolyticus; Acinetobacter junii; Acinetobacter nosocomialis; Burkholderia cenocepacia; Burkholderia cepacia; Citrobacter amalonaticus; Citrobacter freundii; Citrobacter koseri; Enterobacter asburiae; Enterobacter cloacae; Enterobacter hormaechei; Escherichia coli; Enterobacter kobei; Vi…	Escherichia coli (chromosome or plasmid): 7; Shigella flexneri (chromosome or plasmid): 3; Shigella sonnei (chromosome or plasmid): 3; Acinetobacter baumannii (chromosome or plasmid): 2; Klebsiella pneumoniae (chromosome or plasmid): 2; Vibrio cholerae (chromosome or plasmid): 2; Staphylococcus aureus (chromosome or plasmid): 1; Shigella sonnei (plasmid): 2;	0	Escherichia coli: 7; Shigella flexneri: 3; Shigella sonnei: 3; Acinetobacter baumannii: 2; Klebsiella pneumoniae: 2; Vibrio cholerae: 2; Staphylococcus aureus: 1;	Shigella sonnei: 2;	13	NC_019091	Gammaproteobacteria	Gammaproteobacteria	Enterobacteriales	Enterobacteriaceae	Escherichia
3000412	sul2	sulfonamide resistant sul	Strict	PRM465	NS1	Visit 2	4182	Escherichia coli strain EcPF40 plasmid p1, complete sequence	Acinetobacter baumannii; Enterobacter hormaechei; Citrobacter freundii; Enterobacter cloacae; Escherichia coli; Klebsiella aerogenes; Klebsiella oxytoca; Klebsiella pneumoniae; Morganella morganii; Proteus mirabilis; Providencia rettgeri; Pseudomonas putida; Salmonella enterica; Shigella flexneri; Shigella sonnei; Vibrio cholerae; Staphylococcus aureus; Legionella pneumophila; Providencia stuarti…	Escherichia coli (chromosome or plasmid): 6; Klebsiella pneumoniae (chromosome or plasmid): 2; Shigella flexneri (chromosome or plasmid): 2;	0	Escherichia coli: 6; Klebsiella pneumoniae: 2; Shigella flexneri: 2;	0	1	NC_019091	Gammaproteobacteria	Gammaproteobacteria	Enterobacteriales	Enterobacteriaceae	Escherichia
3002660	APH(6)-Id	APH(6)	Strict	PRM795	NS12	Visit 3	3176	Escherichia coli strain EcPF40 plasmid p1, complete sequence	Pseudomonas aeruginosa; Achromobacter xylosoxidans; Acinetobacter baumannii; Proteus mirabilis; Acinetobacter haemolyticus; Acinetobacter junii; Acinetobacter nosocomialis; Burkholderia cenocepacia; Burkholderia cepacia; Citrobacter amalonaticus; Citrobacter freundii; Citrobacter koseri; Enterobacter asburiae; Enterobacter cloacae; Enterobacter hormaechei; Escherichia coli; Enterobacter kobei; Vi…	Klebsiella pneumoniae (chromosome or plasmid): 22; Escherichia coli (chromosome or plasmid): 12; Shigella flexneri (chromosome or plasmid): 6; Acinetobacter baumannii (chromosome or plasmid): 4; Salmonella enterica (chromosome or plasmid): 4; Vibrio cholerae (chromosome or plasmid): 3; Enterobacter hormaechei (chromosome or plasmid): 3; Pseudomonas aeruginosa (chromosome or plasmid): 2; Shigella …	0	Klebsiella pneumoniae: 22; Escherichia coli: 12; Shigella flexneri: 6; Acinetobacter baumannii: 4; Salmonella enterica: 4; Vibrio cholerae: 3; Enterobacter hormaechei: 3; Pseudomonas aeruginosa: 2;	Shigella sonnei: 1; Klebsiella pneumoniae: 1;	4	CP001386	Enterobacteriaceae	Gammaproteobacteria	Enterobacteriales	Enterobacteriaceae	Klebsiella
3001117	SHV-62	SHV beta-lactamases	Perfect	PRM587	NS12	In-Hospital	1847	Klebsiella pneumoniae strain ATCC 35657, complete genome	Klebsiella pneumoniae	Klebsiella pneumoniae (chromosome or plasmid): 37;	0	Klebsiella pneumoniae: 37;	0	0	CP015133	Gammaproteobacteria	Gammaproteobacteria	Enterobacteriales	Enterobacteriaceae	Klebsiella
3001090	SHV-32	SHV beta-lactamases	Perfect	PRM484	NS4	Visit 2	2087	Klebsiella pneumoniae strain FDAARGOS_1324 chromosome, complete genome	Klebsiella pneumoniae	Klebsiella pneumoniae (chromosome or plasmid): 138;	0	Klebsiella pneumoniae: 138;	0	0	CP015133	Gammaproteobacteria	Gammaproteobacteria	Enterobacteriales	Enterobacteriaceae	Klebsiella
3001090	SHV-32	SHV beta-lactamases	Perfect	PRM787	NS6	Visit 4	2895	Klebsiella pneumoniae strain FDAARGOS_1324 chromosome, complete genome	Klebsiella pneumoniae	Klebsiella pneumoniae (chromosome): 13; Klebsiella pneumoniae (chromosome or plasmid): 1015;	Klebsiella pneumoniae: 13;	Klebsiella pneumoniae: 1015;	0	0	CP015133	Enterobacterales	Gammaproteobacteria	Enterobacteriales	Enterobacteriaceae	Klebsiella
3001090	SHV-32	SHV beta-lactamases	Strict	PRM507	NS3	Visit 3	3055	Klebsiella pneumoniae strain FDAARGOS_1324 chromosome, complete genome	Klebsiella pneumoniae	Klebsiella pneumoniae (chromosome): 87; Klebsiella pneumoniae (chromosome or plasmid): 1474; Acinetobacter baumannii (chromosome or plasmid): 15;	Klebsiella pneumoniae: 87;	Klebsiella pneumoniae: 1474; Acinetobacter baumannii: 15;	0	0	CP015133	Enterobacterales	Gammaproteobacteria	Enterobacteriales	Enterobacteriaceae	Klebsiella
3001090	SHV-32	SHV beta-lactamases	Perfect	PRM501	NS6	Visit 2	3420	Klebsiella pneumoniae strain FDAARGOS_1324 chromosome, complete genome	Klebsiella pneumoniae	Klebsiella pneumoniae (chromosome): 6; Klebsiella pneumoniae (chromosome or plasmid): 729;	Klebsiella pneumoniae: 6;	Klebsiella pneumoniae: 729;	0	0	CP015133	Gammaproteobacteria	Gammaproteobacteria	Enterobacteriales	Enterobacteriaceae	Klebsiella
3001090	SHV-32	SHV beta-lactamases	Perfect	PRM775	NS3	Visit 4	2873	Klebsiella pneumoniae strain FDAARGOS_1324 chromosome, complete genome	Klebsiella pneumoniae	Klebsiella pneumoniae (chromosome): 6; Klebsiella pneumoniae (chromosome or plasmid): 491;	Klebsiella pneumoniae: 6;	Klebsiella pneumoniae: 491;	0	0	CP022918	Enterobacterales	Gammaproteobacteria	Enterobacteriales	Enterobacteriaceae	Klebsiella
3002547	AAC(6')-Ib-cr	AAC(6')	Perfect	PRM807	PS3	In-hospital	1422	Klebsiella pneumoniae strain GH27TC plasmid pGH27TC_fusion, complete sequence	Citrobacter amalonaticus; Citrobacter freundii; Enterobacter asburiae; Enterobacter cloacae; Enterobacter hormaechei; Escherichia coli; Klebsiella oxytoca; Klebsiella pneumoniae; Morganella morganii; Proteus mirabilis; Pseudomonas aeruginosa; Salmonella enterica; Shigella flexneri	Klebsiella pneumoniae (chromosome or plasmid): 5; Enterobacter hormaechei (chromosome or plasmid): 1;	0	Klebsiella pneumoniae: 5; Enterobacter hormaechei: 1;	0	0	CP035352	Enterobacterales	Gammaproteobacteria	Enterobacteriales	Enterobacteriaceae	Klebsiella
3002848	arr-3	rifampin ADP-ribosyltransferase (Arr)	Perfect	PRM807	PS3	In-hospital	1422	Klebsiella pneumoniae strain GH27TC plasmid pGH27TC_fusion, complete sequence	Escherichia coli; Acinetobacter baumannii; Acinetobacter haemolyticus; Acinetobacter junii; Acinetobacter lwoffii; Acinetobacter nosocomialis; Citrobacter amalonaticus; Citrobacter freundii; Citrobacter koseri; Enterobacter asburiae; Enterobacter cloacae; Enterobacter hormaechei; Enterobacter kobei; Klebsiella aerogenes; Klebsiella oxytoca; Klebsiella pneumoniae; Morganella morganii; Proteus mira…	Klebsiella pneumoniae (chromosome or plasmid): 2;	0	Klebsiella pneumoniae: 2;	0	0	CP035352	Enterobacterales	Gammaproteobacteria	Enterobacteriales	Enterobacteriaceae	Klebsiella
3004848	LEN-55	LEN beta-lactamase	Strict	PRM483	NS5	Visit 1	1325	Klebsiella variicola strain AJ055 genome assembly, chromosome: 1	Klebsiella pneumoniae	0	0	0	0	0	CP042486	Gammaproteobacteria	Gammaproteobacteria	Enterobacteriales	Enterobacteriaceae	Klebsiella
3002428	OKP-A-11	OKP beta-lactamases	Strict	PRM938	PS3	Visit 3	1368	Klebsiella quasipneumoniae DNA, complete genome, strain: WP4-S18-ESBL-06	Klebsiella pneumoniae	Klebsiella pneumoniae (chromosome): 46;	Klebsiella pneumoniae: 46;	0	0	0	CP042486	Gammaproteobacteria	Gammaproteobacteria	Enterobacteriales	Enterobacteriaceae	Klebsiella
3002547	AAC(6')-Ib-cr	AAC(6')	Perfect	PRM939	PS1	Visit 3	1454	Klebsiella pneumoniae strain GH27TC plasmid pGH27TC_fusion, complete sequence	Enterobacter hormaechei; Escherichia coli; Citrobacter freundii; Morganella morganii; Klebsiella pneumoniae	0	0	0	0	0	CP042486	Enterobacteriaceae	Gammaproteobacteria	Enterobacteriales	Enterobacteriaceae	Klebsiella
3002547	AAC(6')-Ib-cr	AAC(6')	Perfect	PRM837	PS3	Visit 1	2366	Klebsiella pneumoniae strain GH27TC plasmid pGH27TC_fusion, complete sequence	Escherichia coli; Enterobacter hormaechei; Klebsiella pneumoniae	Klebsiella pneumoniae (chromosome or plasmid): 1;	0	Klebsiella pneumoniae: 1;	0	0	CP042486	Gammaproteobacteria	Gammaproteobacteria	Enterobacteriales	Enterobacteriaceae	Klebsiella
3002616	aadA16	ANT(3'')	Strict	PRM837	PS3	Visit 1	2366	Klebsiella pneumoniae strain GH27TC plasmid pGH27TC_fusion, complete sequence	Acinetobacter baumannii; Citrobacter freundii; Enterobacter asburiae; Enterobacter hormaechei; Escherichia coli; Klebsiella aerogenes; Klebsiella oxytoca; Klebsiella pneumoniae; Raoultella planticola; Salmonella enterica; Serratia marcescens; Shigella flexneri; Vibrio parahaemolyticus; Enterobacter cloacae	Klebsiella pneumoniae (chromosome or plasmid): 1; Klebsiella pneumoniae (plasmid): 1;	0	Klebsiella pneumoniae: 1;	Klebsiella pneumoniae: 1;	0	CP042486	Gammaproteobacteria	Gammaproteobacteria	Enterobacteriales	Enterobacteriaceae	Klebsiella
3002848	arr-3	rifampin ADP-ribosyltransferase (Arr)	Strict	PRM837	PS3	Visit 1	2366	Klebsiella pneumoniae strain GH27TC plasmid pGH27TC_fusion, complete sequence	Escherichia coli; Citrobacter freundii; Salmonella enterica; Enterobacter asburiae; Klebsiella pneumoniae	Klebsiella pneumoniae (chromosome or plasmid): 1;	0	Klebsiella pneumoniae: 1;	0	0	CP042486	Gammaproteobacteria	Gammaproteobacteria	Enterobacteriales	Enterobacteriaceae	Klebsiella
3002428	OKP-A-11	OKP beta-lactamases	Strict	PRM807	PS3	In-Hospital	4719	Klebsiella quasipneumoniae strain JNQH473 chromosome, complete genome	Klebsiella pneumoniae	Klebsiella pneumoniae (chromosome): 2515;	Klebsiella pneumoniae: 2515;	0	0	0	CP042486	Enterobacteriaceae	Gammaproteobacteria	Enterobacteriales	Enterobacteriaceae	Klebsiella
3001059	SHV-1	SHV beta-lactamases	Perfect	PRM774	NS4	Visit 4	1984	Klebsiella pneumoniae strain Bckp206 chromosome, complete genome	Klebsiella pneumoniae; Acinetobacter baumannii; Escherichia coli; Klebsiella oxytoca; Klebsiella aerogenes	Klebsiella pneumoniae (chromosome or plasmid): 2;	0	Klebsiella pneumoniae: 2;	0	0	FM180570	Gammaproteobacteria	Gammaproteobacteria	Enterobacteriales	Enterobacteriaceae	Klebsiella
3004111	FosA6	fosfomycin thiol transferase	Strict	PRM587	NS12	In-hospital	1624	Klebsiella pneumoniae strain RHBSTW-00610 chromosome, complete genome	Escherichia coli; Klebsiella pneumoniae	Klebsiella pneumoniae (chromosome or plasmid): 8;	0	Klebsiella pneumoniae: 8;	0	0	KJ842484	Enterobacteriaceae	Gammaproteobacteria	Enterobacteriales	Enterobacteriaceae	Klebsiella
3004111	FosA6	fosfomycin thiol transferase	Strict	PRM774	NS4	Visit 4	1756	Klebsiella pneumoniae subsp. pneumoniae RTE-E3 DNA, complete genome: sequence1	Escherichia coli; Klebsiella oxytoca; Klebsiella pneumoniae; Klebsiella aerogenes	Klebsiella aerogenes (chromosome): 1; Klebsiella pneumoniae (chromosome or plasmid): 6; Klebsiella (chromosome or plasmid): 1;	Klebsiella aerogenes: 1;	Klebsiella pneumoniae: 6;	0	0	KJ842484	Enterobacteriaceae	Gammaproteobacteria	Enterobacteriales	Enterobacteriaceae	Klebsiella
3001090	SHV-32	SHV beta-lactamases	Strict	PRM417	NS2	In-Hospital	5158	Klebsiella pneumoniae strain FDAARGOS_1324 chromosome, complete genome	Klebsiella pneumoniae	Klebsiella pneumoniae (chromosome): 14; Klebsiella pneumoniae (chromosome or plasmid): 531; Acinetobacter baumannii (chromosome or plasmid): 2;	Klebsiella pneumoniae: 14;	Klebsiella pneumoniae: 531; Acinetobacter baumannii: 2;	0	0	LT985233	Gammaproteobacteria	Gammaproteobacteria	Enterobacteriales	Enterobacteriaceae	Klebsiella
3002438	OKP-B-5	OKP beta-lactamases	Perfect	PRM640	NS13	Visit 1	4413	Klebsiella quasipneumoniae strain NCTC11357 genome assembly, chromosome: 1	Klebsiella pneumoniae; Escherichia coli	Klebsiella pneumoniae (chromosome): 129;	Klebsiella pneumoniae: 129;	0	0	0	MF150122	Enterobacteriaceae	Gammaproteobacteria	Enterobacteriales	Enterobacteriaceae	Klebsiella
3002428	OKP-A-11	OKP beta-lactamases	Strict	GBS162	FT3	Visit 1	3213	Klebsiella quasipneumoniae strain A708 chromosome, complete genome	Klebsiella pneumoniae	Klebsiella pneumoniae (chromosome): 1146;	Klebsiella pneumoniae: 1146;	0	0	0	NC_010500	Gammaproteobacteria	Gammaproteobacteria	Enterobacteriales	Enterobacteriaceae	Klebsiella
3005010	qacEdelta1	major facilitator superfamily (MFS) antibiotic efflux pump	Perfect	GBS162	FT3	Visit 1	3612	Klebsiella pneumoniae strain AR_0126 plasmid tig00000001, complete sequence	Pseudomonas aeruginosa	Klebsiella pneumoniae (chromosome or plasmid): 77;	0	Klebsiella pneumoniae: 77;	0	5	NC_010500	Gammaproteobacteria	Gammaproteobacteria	Enterobacteriales	Enterobacteriaceae	Klebsiella
3001059	SHV-1	SHV beta-lactamases	Perfect	PRM495	NS3	Visit 2	1382	Klebsiella pneumoniae subsp. pneumoniae strain 11219 chromosome, complete gen	Klebsiella pneumoniae	0	0	0	0	0	NC_011795	Gammaproteobacteria	Gammaproteobacteria	Enterobacteriales	Enterobacteriaceae	Klebsiella
3004089	ANT(3'')-IIa	ANT(3'')	Strict	GBS162	FT3	Visit 1	3612	Klebsiella pneumoniae strain AR_0126 plasmid tig00000001, complete sequence	Escherichia coli; Acinetobacter nosocomialis; Citrobacter freundii; Enterobacter cloacae; Enterobacter hormaechei; Klebsiella oxytoca; Klebsiella pneumoniae; Providencia rettgeri; Providencia stuartii; Pseudomonas aeruginosa; Pseudomonas stutzeri; Vibrio cholerae; Acinetobacter baumannii; Salmonella enterica; Serratia marcescens; Shigella sonnei; Enterobacter asburiae; Proteus mirabilis; Enteroba…	Shigella sonnei (chromosome or plasmid): 658; Escherichia coli (chromosome or plasmid): 98; Klebsiella pneumoniae (chromosome or plasmid): 17; Salmonella enterica (chromosome or plasmid): 14; Proteus mirabilis (chromosome or plasmid): 5; Pseudomonas aeruginosa (chromosome or plasmid): 2; Acinetobacter baumannii (chromosome or plasmid): 2; Enterobacter hormaechei (chromosome or plasmid): 1; Shigel…	0	Shigella sonnei: 658; Escherichia coli: 98; Klebsiella pneumoniae: 17; Salmonella enterica: 14; Proteus mirabilis: 5; Pseudomonas aeruginosa: 2; Acinetobacter baumannii: 2; Enterobacter hormaechei: 1;	Shigella sonnei: 55; Acinetobacter baumannii: 3; Salmonella enterica: 1;	34	NC_010500	Gammaproteobacteria	Gammaproteobacteria	Enterobacteriales	Enterobacteriaceae	None
3002605	aadA5	ANT(3'')	Perfect	PRM465	NS1	Visit 2	6071	Escherichia coli strain 2017C-4173W12 plasmid p2017C-4173W12, complete sequence	Escherichia coli; Acinetobacter baumannii; Citrobacter freundii; Enterobacter cloacae; Enterobacter hormaechei; Enterobacter kobei; Klebsiella aerogenes; Klebsiella oxytoca; Klebsiella pneumoniae; Morganella morganii; Proteus mirabilis; Providencia rettgeri; Pseudomonas aeruginosa; Pseudomonas stutzeri; Salmonella enterica; Shigella dysenteriae; Shigella flexneri; Shigella sonnei; Vibrio cholerae…	Escherichia coli (chromosome or plasmid): 28;	0	Escherichia coli: 28;	0	1	NC_019091	Gammaproteobacteria	Gammaproteobacteria	Enterobacteriales	Enterobacteriaceae	None
3002639	APH(3'')-Ib	APH(3'')	Strict	PRM795	NS12	Visit 3	3176	Escherichia coli strain EcPF40 plasmid p1, complete sequence	Pseudomonas aeruginosa; Achromobacter xylosoxidans; Acinetobacter baumannii; Acinetobacter haemolyticus; Acinetobacter lwoffii; Acinetobacter nosocomialis; Burkholderia cenocepacia; Citrobacter freundii; Citrobacter koseri; Enterobacter asburiae; Enterobacter cloacae; Enterobacter hormaechei; Enterobacter kobei; Escherichia coli; Haemophilus influenzae; Klebsiella aerogenes; Klebsiella oxytoca; K…	Salmonella enterica (chromosome or plasmid): 10; Klebsiella pneumoniae (chromosome or plasmid): 8; Shigella flexneri (chromosome or plasmid): 7; Escherichia coli (chromosome or plasmid): 6; Pseudomonas aeruginosa (chromosome or plasmid): 5; Shigella sonnei (chromosome or plasmid): 3; Acinetobacter baumannii (chromosome or plasmid): 3; Vibrio cholerae (chromosome or plasmid): 2; Enterobacter horma…	0	Salmonella enterica: 10; Klebsiella pneumoniae: 8; Shigella flexneri: 7; Escherichia coli: 6; Pseudomonas aeruginosa: 5; Shigella sonnei: 3; Acinetobacter baumannii: 3; Vibrio cholerae: 2; Enterobacter hormaechei: 2;	0	0	CP001386	Enterobacteriaceae	Gammaproteobacteria	Enterobacteriales	Enterobacteriaceae	None
3002639	APH(3'')-Ib	APH(3'')	Strict	PRM839	NS5	Visit 4	3253	Escherichia coli strain SCU-103 plasmid pSCU-103-1, complete sequence	Pseudomonas aeruginosa; Achromobacter xylosoxidans; Acinetobacter baumannii; Acinetobacter haemolyticus; Acinetobacter lwoffii; Acinetobacter nosocomialis; Burkholderia cenocepacia; Citrobacter freundii; Citrobacter koseri; Enterobacter asburiae; Enterobacter cloacae; Enterobacter hormaechei; Enterobacter kobei; Escherichia coli; Haemophilus influenzae; Klebsiella aerogenes; Klebsiella oxytoca; K…	Acinetobacter junii (chromosome or plasmid): 8; Escherichia coli (chromosome or plasmid): 4; Klebsiella pneumoniae (chromosome or plasmid): 3; Shigella flexneri (chromosome or plasmid): 2; Salmonella enterica (chromosome or plasmid): 1; Acinetobacter baumannii (chromosome or plasmid): 1;	0	Acinetobacter junii: 8; Escherichia coli: 4; Klebsiella pneumoniae: 3; Shigella flexneri: 2; Salmonella enterica: 1; Acinetobacter baumannii: 1;	0	0	CP001386	Enterobacteriaceae	Gammaproteobacteria	None	None	None
3002639	APH(3'')-Ib	APH(3'')	Strict	PRM534	NS5	In-hospital	3785	Escherichia coli strain U15A plasmid pU15A_A, complete sequence	Acinetobacter baumannii; Acinetobacter haemolyticus; Acinetobacter nosocomialis; Achromobacter xylosoxidans; Acinetobacter lwoffii; Burkholderia cenocepacia; Citrobacter freundii; Citrobacter koseri; Enterobacter asburiae; Enterobacter cloacae; Enterobacter hormaechei; Enterobacter kobei; Escherichia coli; Haemophilus influenzae; Klebsiella aerogenes; Klebsiella oxytoca; Klebsiella pneumoniae; Le…	Acinetobacter junii (chromosome or plasmid): 34; Escherichia coli (chromosome or plasmid): 9; Shigella flexneri (chromosome or plasmid): 4; Salmonella enterica (chromosome or plasmid): 3; Vibrio cholerae (chromosome or plasmid): 3; Klebsiella pneumoniae (chromosome or plasmid): 3; Shigella sonnei (chromosome or plasmid): 1; Acinetobacter baumannii (chromosome or plasmid): 1;	0	Acinetobacter junii: 34; Escherichia coli: 9; Shigella flexneri: 4; Salmonella enterica: 3; Vibrio cholerae: 3; Klebsiella pneumoniae: 3; Shigella sonnei: 1; Acinetobacter baumannii: 1;	0	1	CP023647	Enterobacteriaceae	Gammaproteobacteria	None	None	None
3002639	APH(3'')-Ib	APH(3'')	Strict	PRM483	NS5	Visit 1	3602	Escherichia coli strain SCU-103 plasmid pSCU-103-1, complete sequence	Pseudomonas aeruginosa; Achromobacter xylosoxidans; Acinetobacter baumannii; Acinetobacter haemolyticus; Acinetobacter lwoffii; Acinetobacter nosocomialis; Burkholderia cenocepacia; Citrobacter freundii; Citrobacter koseri; Enterobacter asburiae; Enterobacter cloacae; Enterobacter hormaechei; Enterobacter kobei; Escherichia coli; Haemophilus influenzae; Klebsiella aerogenes; Klebsiella oxytoca; K…	Acinetobacter junii (chromosome or plasmid): 11; Escherichia coli (chromosome or plasmid): 10; Salmonella enterica (chromosome or plasmid): 4; Vibrio cholerae (chromosome or plasmid): 3; Acinetobacter baumannii (chromosome or plasmid): 2; Shigella sonnei (chromosome or plasmid): 1; Shigella flexneri (chromosome or plasmid): 1; Enterobacter hormaechei (chromosome or plasmid): 1; Klebsiella pneumon…	0	Acinetobacter junii: 11; Escherichia coli: 10; Salmonella enterica: 4; Vibrio cholerae: 3; Acinetobacter baumannii: 2; Shigella sonnei: 1; Shigella flexneri: 1; Enterobacter hormaechei: 1; Klebsiella pneumoniae: 1;	0	0	CP035011	Enterobacteriaceae	Gammaproteobacteria	None	None	None
3002639	APH(3'')-Ib	APH(3'')	Strict	PRM774	NS4	Visit 4	3278	Haemophilus influenzae CHBN-V-3 DNA, complete genome	Achromobacter xylosoxidans; Acinetobacter baumannii; Acinetobacter haemolyticus; Acinetobacter lwoffii; Acinetobacter nosocomialis; Burkholderia cenocepacia; Citrobacter freundii; Citrobacter koseri; Enterobacter asburiae; Enterobacter cloacae; Enterobacter hormaechei; Enterobacter kobei; Escherichia coli; Haemophilus influenzae; Klebsiella aerogenes; Klebsiella oxytoca; Klebsiella pneumoniae; Le…	Klebsiella pneumoniae (chromosome or plasmid): 2; Acinetobacter baumannii (chromosome or plasmid): 1;	0	Klebsiella pneumoniae: 2; Acinetobacter baumannii: 1;	0	0	FM180570	Gammaproteobacteria	Gammaproteobacteria	None	None	None
3002639	APH(3'')-Ib	APH(3'')	Strict	PRM933	NS13	Visit 4	3673	Corynebacterium urealyticum strain NCTC12011 genome assembly, chromosome: 1	Acinetobacter nosocomialis; Acinetobacter baumannii; Enterobacter cloacae; Enterobacter hormaechei; Escherichia coli; Klebsiella pneumoniae; Salmonella enterica; Pseudomonas aeruginosa; Acinetobacter junii; Enterobacter asburiae; Enterobacter kobei; Klebsiella aerogenes; Klebsiella oxytoca; Proteus mirabilis; Serratia marcescens; Providencia rettgeri; Shigella sonnei; Vibrio cholerae; Staphylococ…	Escherichia coli (chromosome or plasmid): 1; Pseudomonas aeruginosa (chromosome or plasmid): 1; Enterobacter hormaechei (chromosome or plasmid): 1;	0	Escherichia coli: 1; Pseudomonas aeruginosa: 1; Enterobacter hormaechei: 1;	0	0	FN825254	Corynebacterium	None	None	None	None
3002639	APH(3'')-Ib	APH(3'')	Strict	PRM298	NS1	In-hospital	1326	Escherichia coli strain E706 plasmid pLKJULY7989, complete sequence	Acinetobacter haemolyticus; Escherichia coli; Shigella sonnei; Klebsiella pneumoniae; Salmonella enterica	0	0	0	0	0	KJ842484	Enterobacteriaceae	Gammaproteobacteria	Enterobacteriales	Enterobacteriaceae	None
3002639	APH(3'')-Ib	APH(3'')	Strict	PRM507	NS3	Visit 3	3023	Haemophilus influenzae CHBN-V-3 DNA, complete genome	Acinetobacter baumannii; Acinetobacter haemolyticus; Acinetobacter nosocomialis; Achromobacter xylosoxidans; Acinetobacter lwoffii; Burkholderia cenocepacia; Citrobacter freundii; Citrobacter koseri; Enterobacter asburiae; Enterobacter cloacae; Enterobacter hormaechei; Enterobacter kobei; Escherichia coli; Haemophilus influenzae; Klebsiella aerogenes; Klebsiella oxytoca; Klebsiella pneumoniae; Le…	Escherichia coli (chromosome or plasmid): 10; Shigella flexneri (chromosome or plasmid): 9; Klebsiella pneumoniae (chromosome or plasmid): 5; Acinetobacter baumannii (chromosome or plasmid): 4; Shigella sonnei (chromosome or plasmid): 3; Vibrio cholerae (chromosome or plasmid): 2; Salmonella enterica (chromosome or plasmid): 1; Enterobacter hormaechei (chromosome or plasmid): 1; Pseudomonas aerug…	0	Escherichia coli: 10; Shigella flexneri: 9; Klebsiella pneumoniae: 5; Acinetobacter baumannii: 4; Shigella sonnei: 3; Vibrio cholerae: 2; Salmonella enterica: 1; Enterobacter hormaechei: 1; Pseudomonas aeruginosa: 1; Raoultella planticola: 1;	0	0	NC_011795	Gammaproteobacteria	Gammaproteobacteria	None	None	None
3002639	APH(3'')-Ib	APH(3'')	Strict	PRM587	NS12	In-hospital	3081	Escherichia coli strain EcPF40 plasmid p1, complete sequence	Pseudomonas aeruginosa; Acinetobacter baumannii; Acinetobacter haemolyticus; Acinetobacter nosocomialis; Achromobacter xylosoxidans; Acinetobacter lwoffii; Burkholderia cenocepacia; Citrobacter freundii; Citrobacter koseri; Enterobacter asburiae; Enterobacter cloacae; Enterobacter hormaechei; Enterobacter kobei; Escherichia coli; Haemophilus influenzae; Klebsiella aerogenes; Klebsiella oxytoca; K…	Escherichia coli (chromosome or plasmid): 13; Klebsiella pneumoniae (chromosome or plasmid): 5; Pseudomonas aeruginosa (chromosome or plasmid): 4; Acinetobacter baumannii (chromosome or plasmid): 4; Salmonella enterica (chromosome or plasmid): 3; Shigella flexneri (chromosome or plasmid): 2; Proteus mirabilis (chromosome or plasmid): 1; Enterobacter hormaechei (chromosome or plasmid): 1; Acinetob…	0	Escherichia coli: 13; Klebsiella pneumoniae: 5; Pseudomonas aeruginosa: 4; Acinetobacter baumannii: 4; Salmonella enterica: 3; Shigella flexneri: 2; Proteus mirabilis: 1; Enterobacter hormaechei: 1; Acinetobacter junii: 1; Shigella sonnei: 1; Raoultella planticola: 1;	0	1	NC_011795	Enterobacteriaceae	Gammaproteobacteria	Enterobacteriales	Enterobacteriaceae	None
3002639	APH(3'')-Ib	APH(3'')	Strict	PRM956	PS8	Visit 3	2610	Salmonella Enteritidis	Acinetobacter nosocomialis; Achromobacter xylosoxidans; Acinetobacter baumannii; Citrobacter amalonaticus; Citrobacter freundii; Enterobacter asburiae; Enterobacter cloacae; Enterobacter hormaechei; Klebsiella aerogenes; Enterobacter kobei; Escherichia coli; Klebsiella pneumoniae; Klebsiella oxytoca; Vibrio cholerae; Morganella morganii; Proteus mirabilis; Proteus vulgaris; Providencia rettgeri; …	0	0	0	0	0	NC_019070	Enterobacterales	Gammaproteobacteria	Enterobacteriales	Enterobacteriaceae	None
3002660	APH(6)-Id	APH(6)	Strict	PRM839	NS5	Visit 4	3253	Escherichia coli strain SCU-103 plasmid pSCU-103-1, complete sequence	Pseudomonas aeruginosa; Achromobacter xylosoxidans; Acinetobacter baumannii; Proteus mirabilis; Acinetobacter haemolyticus; Acinetobacter junii; Acinetobacter nosocomialis; Burkholderia cenocepacia; Burkholderia cepacia; Citrobacter amalonaticus; Citrobacter freundii; Citrobacter koseri; Enterobacter asburiae; Enterobacter cloacae; Enterobacter hormaechei; Escherichia coli; Enterobacter kobei; Vi…	Klebsiella pneumoniae (chromosome or plasmid): 39; Escherichia coli (chromosome or plasmid): 7; Salmonella enterica (chromosome or plasmid): 5; Vibrio cholerae (chromosome or plasmid): 1; Acinetobacter baumannii (chromosome or plasmid): 1; Shigella sonnei (chromosome or plasmid): 1; Shigella flexneri (chromosome or plasmid): 1; Proteus mirabilis (chromosome or plasmid): 1; Escherichia coli (plasm…	0	Klebsiella pneumoniae: 39; Escherichia coli: 7; Salmonella enterica: 5; Vibrio cholerae: 1; Acinetobacter baumannii: 1; Shigella sonnei: 1; Shigella flexneri: 1; Proteus mirabilis: 1;	Escherichia coli: 4;	6	CP001386	Enterobacteriaceae	Gammaproteobacteria	Enterobacteriales	Enterobacteriaceae	None
3002660	APH(6)-Id	APH(6)	Strict	GBS153	FT1	Visit 1	4928	Escherichia coli strain C16EC0166 plasmid pC16EC0166-1, complete sequence	Pseudomonas aeruginosa; Achromobacter xylosoxidans; Acinetobacter baumannii; Proteus mirabilis; Acinetobacter haemolyticus; Acinetobacter junii; Acinetobacter nosocomialis; Burkholderia cenocepacia; Burkholderia cepacia; Citrobacter amalonaticus; Citrobacter freundii; Citrobacter koseri; Enterobacter asburiae; Enterobacter cloacae; Enterobacter hormaechei; Escherichia coli; Enterobacter kobei; Vi…	Klebsiella pneumoniae (chromosome or plasmid): 47; Escherichia coli (chromosome or plasmid): 17; Shigella flexneri (chromosome or plasmid): 7; Shigella sonnei (chromosome or plasmid): 7; Acinetobacter baumannii (chromosome or plasmid): 4; Vibrio cholerae (chromosome or plasmid): 2; Acinetobacter junii (chromosome or plasmid): 2; Staphylococcus aureus (chromosome or plasmid): 2; Enterobacter cloac…	0	Klebsiella pneumoniae: 47; Escherichia coli: 17; Shigella flexneri: 7; Shigella sonnei: 7; Acinetobacter baumannii: 4; Vibrio cholerae: 2; Acinetobacter junii: 2; Staphylococcus aureus: 2; Enterobacter cloacae: 2; Salmonella enterica: 1; Enterobacter hormaechei: 1; Shigella dysenteriae: 1; Proteus vulgaris: 1;	Shigella sonnei: 57; Klebsiella pneumoniae: 1;	29	CP001386	Enterobacteriaceae	Gammaproteobacteria	Enterobacteriales	Enterobacteriaceae	None
3002660	APH(6)-Id	APH(6)	Strict	PRM534	NS5	In-hospital	3785	Escherichia coli strain U15A plasmid pU15A_A, complete sequence	Pseudomonas aeruginosa; Achromobacter xylosoxidans; Acinetobacter baumannii; Proteus mirabilis; Acinetobacter haemolyticus; Acinetobacter junii; Acinetobacter nosocomialis; Burkholderia cenocepacia; Burkholderia cepacia; Citrobacter amalonaticus; Citrobacter freundii; Citrobacter koseri; Enterobacter asburiae; Enterobacter cloacae; Enterobacter hormaechei; Escherichia coli; Enterobacter kobei; Vi…	Klebsiella pneumoniae (chromosome or plasmid): 126; Escherichia coli (chromosome or plasmid): 15; Salmonella enterica (chromosome or plasmid): 8; Enterobacter hormaechei (chromosome or plasmid): 5; Acinetobacter baumannii (chromosome or plasmid): 4; Shigella sonnei (chromosome or plasmid): 3; Pseudomonas aeruginosa (chromosome or plasmid): 3; Enterobacter cloacae (chromosome or plasmid): 2; Vibri…	0	Klebsiella pneumoniae: 126; Escherichia coli: 15; Salmonella enterica: 8; Enterobacter hormaechei: 5; Acinetobacter baumannii: 4; Shigella sonnei: 3; Pseudomonas aeruginosa: 3; Enterobacter cloacae: 2; Vibrio cholerae: 1; Shigella dysenteriae: 1; Staphylococcus aureus: 1;	Escherichia coli: 7; Klebsiella pneumoniae: 3;	41	CP023647	Enterobacteriaceae	Gammaproteobacteria	Enterobacteriales	Enterobacteriaceae	None
3002660	APH(6)-Id	APH(6)	Strict	PRM483	NS5	Visit 1	3602	Escherichia coli strain SCU-103 plasmid pSCU-103-1, complete sequence	Pseudomonas aeruginosa; Achromobacter xylosoxidans; Acinetobacter baumannii; Proteus mirabilis; Acinetobacter haemolyticus; Acinetobacter junii; Acinetobacter nosocomialis; Burkholderia cenocepacia; Burkholderia cepacia; Citrobacter amalonaticus; Citrobacter freundii; Citrobacter koseri; Enterobacter asburiae; Enterobacter cloacae; Enterobacter hormaechei; Escherichia coli; Enterobacter kobei; Vi…	Klebsiella pneumoniae (chromosome or plasmid): 49; Escherichia coli (chromosome or plasmid): 19; Salmonella enterica (chromosome or plasmid): 5; Shigella flexneri (chromosome or plasmid): 5; Pseudomonas aeruginosa (chromosome or plasmid): 2; Acinetobacter baumannii (chromosome or plasmid): 1; Enterobacter hormaechei (chromosome or plasmid): 1; Escherichia coli (plasmid): 5; Klebsiella pneumoniae …	0	Klebsiella pneumoniae: 49; Escherichia coli: 19; Salmonella enterica: 5; Shigella flexneri: 5; Pseudomonas aeruginosa: 2; Acinetobacter baumannii: 1; Enterobacter hormaechei: 1;	Escherichia coli: 5; Klebsiella pneumoniae: 3; Acinetobacter baumannii: 1;	18	CP035011	Enterobacteriaceae	Gammaproteobacteria	Enterobacteriales	Enterobacteriaceae	None
3002660	APH(6)-Id	APH(6)	Strict	PRM774	NS4	Visit 4	3278	Haemophilus influenzae CHBN-V-3 DNA, complete genome	Pseudomonas aeruginosa; Achromobacter xylosoxidans; Acinetobacter baumannii; Proteus mirabilis; Acinetobacter haemolyticus; Acinetobacter junii; Acinetobacter nosocomialis; Burkholderia cenocepacia; Burkholderia cepacia; Citrobacter amalonaticus; Citrobacter freundii; Citrobacter koseri; Enterobacter asburiae; Enterobacter cloacae; Enterobacter hormaechei; Escherichia coli; Enterobacter kobei; Vi…	Klebsiella pneumoniae (chromosome or plasmid): 6; Escherichia coli (chromosome or plasmid): 3;	0	Klebsiella pneumoniae: 6; Escherichia coli: 3;	0	0	FM180570	Gammaproteobacteria	Gammaproteobacteria	None	None	None
3002660	APH(6)-Id	APH(6)	Strict	PRM933	NS13	Visit 4	3673	Corynebacterium urealyticum strain NCTC12011 genome assembly, chromosome: 1	Achromobacter xylosoxidans; Acinetobacter baumannii; Acinetobacter haemolyticus; Acinetobacter junii; Acinetobacter lwoffii; Enterobacter asburiae; Enterobacter cloacae; Enterobacter hormaechei; Escherichia coli; Klebsiella oxytoca; Klebsiella pneumoniae; Mycobacteroides abscessus; Proteus mirabilis; Proteus vulgaris; Providencia rettgeri; Pseudomonas aeruginosa; Salmonella enterica; Shigella dys…	Klebsiella pneumoniae (chromosome or plasmid): 8; Escherichia coli (chromosome or plasmid): 1; Salmonella enterica (chromosome or plasmid): 1; Klebsiella pneumoniae (plasmid): 4;	0	Klebsiella pneumoniae: 8; Escherichia coli: 1; Salmonella enterica: 1;	0	5	FN825254	Corynebacterium	None	None	None	None
3002660	APH(6)-Id	APH(6)	Strict	PRM298	NS1	In-hospital	1326	Escherichia coli strain E706 plasmid pLKJULY7989, complete sequence	Shigella sonnei; Escherichia coli; Klebsiella pneumoniae; Vibrio cholerae; Pseudomonas aeruginosa	Vibrio cholerae (chromosome or plasmid): 1;	0	Vibrio cholerae: 1;	0	0	KJ842484	Enterobacteriaceae	Gammaproteobacteria	Enterobacteriales	Enterobacteriaceae	None
3002660	APH(6)-Id	APH(6)	Strict	PRM474	NS13	In-hospital	1350	Escherichia coli strain AH62 plasmid pAH62-3, complete sequence	Achromobacter xylosoxidans; Acinetobacter baumannii; Proteus mirabilis; Acinetobacter haemolyticus; Acinetobacter junii; Acinetobacter nosocomialis; Burkholderia cenocepacia; Burkholderia cepacia; Citrobacter amalonaticus; Citrobacter freundii; Citrobacter koseri; Enterobacter asburiae; Enterobacter cloacae; Enterobacter hormaechei; Escherichia coli; Enterobacter kobei; Vibrio cholerae; Haemophil…	0	0	0	0	0	KP143090	Corynebacterium	None	None	None	None
3002660	APH(6)-Id	APH(6)	Strict	PRM833	NS10	Visit 3	1918	Klebsiella pneumoniae strain M297-1 plasmid pM297-1.1, complete sequence	Acinetobacter baumannii; Klebsiella aerogenes; Klebsiella pneumoniae; Pseudomonas aeruginosa; Vibrio cholerae; Shigella flexneri; Acinetobacter junii; Enterobacter hormaechei; Citrobacter freundii; Shigella sonnei; Escherichia coli; Salmonella enterica; Shigella dysenteriae	Escherichia coli (chromosome or plasmid): 1; Klebsiella pneumoniae (chromosome or plasmid): 1;	0	Escherichia coli: 1; Klebsiella pneumoniae: 1;	0	1	KP143090	Enterobacteriaceae	Gammaproteobacteria	Enterobacteriales	Enterobacteriaceae	None
3002660	APH(6)-Id	APH(6)	Strict	PRM507	NS3	Visit 3	3023	Haemophilus influenzae CHBN-V-3 DNA, complete genome	Pseudomonas aeruginosa; Achromobacter xylosoxidans; Acinetobacter baumannii; Proteus mirabilis; Acinetobacter haemolyticus; Acinetobacter junii; Acinetobacter nosocomialis; Burkholderia cenocepacia; Burkholderia cepacia; Citrobacter amalonaticus; Citrobacter freundii; Citrobacter koseri; Enterobacter asburiae; Enterobacter cloacae; Enterobacter hormaechei; Escherichia coli; Enterobacter kobei; Vi…	Klebsiella pneumoniae (chromosome or plasmid): 27; Escherichia coli (chromosome or plasmid): 9; Shigella flexneri (chromosome or plasmid): 4; Enterobacter hormaechei (chromosome or plasmid): 3; Shigella sonnei (chromosome or plasmid): 3; Salmonella enterica (chromosome or plasmid): 2; Acinetobacter baumannii (chromosome or plasmid): 1; Vibrio cholerae (chromosome or plasmid): 1; Proteus mirabilis…	0	Klebsiella pneumoniae: 27; Escherichia coli: 9; Shigella flexneri: 4; Enterobacter hormaechei: 3; Shigella sonnei: 3; Salmonella enterica: 2; Acinetobacter baumannii: 1; Vibrio cholerae: 1; Proteus mirabilis: 1; Pseudomonas aeruginosa: 1;	Klebsiella pneumoniae: 6;	9	NC_011795	Gammaproteobacteria	Gammaproteobacteria	None	None	None
3002660	APH(6)-Id	APH(6)	Strict	PRM431	NS1	Visit 1	3033	Escherichia coli strain EcPF40 plasmid p1, complete sequence	Pseudomonas aeruginosa; Achromobacter xylosoxidans; Acinetobacter baumannii; Proteus mirabilis; Acinetobacter haemolyticus; Acinetobacter junii; Acinetobacter nosocomialis; Burkholderia cenocepacia; Burkholderia cepacia; Citrobacter amalonaticus; Citrobacter freundii; Citrobacter koseri; Enterobacter asburiae; Enterobacter cloacae; Enterobacter hormaechei; Escherichia coli; Enterobacter kobei; Vi…	Escherichia coli (chromosome or plasmid): 8; Acinetobacter baumannii (chromosome or plasmid): 2; Enterobacter hormaechei (chromosome or plasmid): 1; Vibrio cholerae (chromosome or plasmid): 1; Klebsiella pneumoniae (chromosome or plasmid): 1; Shigella flexneri (chromosome or plasmid): 1; Enterobacter cloacae (chromosome or plasmid): 1; Salmonella enterica (chromosome or plasmid): 1; Shigella sonn…	0	Escherichia coli: 8; Acinetobacter baumannii: 2; Enterobacter hormaechei: 1; Vibrio cholerae: 1; Klebsiella pneumoniae: 1; Shigella flexneri: 1; Enterobacter cloacae: 1; Salmonella enterica: 1;	Shigella sonnei: 3;	4	NC_011795	Enterobacteriaceae	Gammaproteobacteria	Enterobacteriales	Enterobacteriaceae	None
3002660	APH(6)-Id	APH(6)	Strict	PRM956	PS8	Visit 3	2610	Salmonella Enteritidis	Pseudomonas aeruginosa; Achromobacter xylosoxidans; Acinetobacter baumannii; Acinetobacter haemolyticus; Acinetobacter junii; Acinetobacter lwoffii; Enterobacter asburiae; Enterobacter cloacae; Enterobacter hormaechei; Escherichia coli; Klebsiella oxytoca; Klebsiella pneumoniae; Mycobacteroides abscessus; Proteus mirabilis; Proteus vulgaris; Providencia rettgeri; Salmonella enterica; Shigella dys…	0	0	0	0	0	NC_019070	Enterobacterales	Gammaproteobacteria	Enterobacteriales	Enterobacteriaceae	None
3003652	CMY-132	CMY beta-lactamase	Strict	PRM534	NS5	In-hospital	1777	Escherichia coli strain EcPF7 chromosome, complete genome	No data	0	0	0	0	0	CP023647	Enterobacteriaceae	Gammaproteobacteria	Enterobacteriales	Enterobacteriaceae	None
3003652	CMY-132	CMY beta-lactamase	Strict	PRM431	NS1	Visit 1	1286	Escherichia coli strain EcPF15 chromosome, complete genome	No data	0	0	0	0	0	NC_011795	Enterobacteriaceae	Gammaproteobacteria	Enterobacteriales	Enterobacteriaceae	None
3000596	ErmX	Erm 23S ribosomal RNA methyltransferase	Strict	PRM933	NS13	Visit 4	3195	Bifidobacterium breve strain NRBB51 chromosome, complete genome	Plasmid pNG2; Mycobacterium tuberculosis	0	0	0	0	0	FN825254	Corynebacterium	None	None	None	None
3000180	tetA(P)	major facilitator superfamily (MFS) antibiotic efflux pump	Strict	PRM364	NS4	In-hospital	3993	Unidentified plasmid plasmid GF1-2_000231F, complete sequence	Clostridium perfringens; Clostridioides difficile	Clostridium perfringens (chromosome or plasmid): 1549; Clostridium perfringens (plasmid): 389;	0	Clostridium perfringens: 1549;	Clostridium perfringens: 389;	0	CP029330	Clostridium	Clostridia	Clostridiales	Clostridiaceae_1	None
3000168	tet(D)	major facilitator superfamily (MFS) antibiotic efflux pump	Strict	GBS394	FT7	Visit 1	1349	Glaesserella parasuis strain HPS412 chromosome, complete genome	Escherichia coli; Salmonella enterica; Shigella flexneri	0	0	0	0	0	CP036332	Gammaproteobacteria	Gammaproteobacteria	None	None	None
3003479	tetR	major facilitator superfamily (MFS) antibiotic efflux pump	Strict	GBS394	FT7	Visit 1	1349	Glaesserella parasuis strain HPS412 chromosome, complete genome	No data	0	0	0	0	0	CP036332	Gammaproteobacteria	Gammaproteobacteria	None	None	None
3002734	QnrB19	quinolone resistance protein (qnr)	Perfect	PRM431	NS1	Visit 1	2382	Salmonella enterica subsp. enterica serovar Agona strain 44 plasmid, partial sequence	Escherichia coli; Enterobacter hormaechei; Enterobacter cloacae; Klebsiella pneumoniae; Salmonella enterica; Serratia marcescens; Citrobacter freundii; Pseudomonas aeruginosa; Enterobacter asburiae	Klebsiella pneumoniae (chromosome or plasmid): 2; Escherichia coli (chromosome or plasmid): 1;	0	Klebsiella pneumoniae: 2; Escherichia coli: 1;	0	0	GQ374157	Proteobacteria	Gammaproteobacteria	None	None	None
3000777	adeF	resistance-nodulation-cell division (RND) antibiotic efflux pump	Strict	PRM640	NS13	Visit 1	4479	Citrobacter youngae isolate BB1468 genome assembly, plasmid: pCY-CTXM-15_	Achromobacter xylosoxidans; Serratia liquefaciens; Enterobacter hormaechei; Enterobacter cloacae; Citrobacter freundii; Enterobacter kobei; Escherichia coli; Klebsiella aerogenes; Klebsiella oxytoca; Klebsiella pneumoniae; Raoultella planticola; Bordetella pertussis; Pseudomonas stutzeri; Serratia marcescens; Salmonella enterica; Pseudomonas fluorescens; Enterobacter asburiae; Pseudomonas putida;…	Klebsiella pneumoniae (chromosome): 1894; Klebsiella oxytoca (chromosome): 4; Klebsiella pneumoniae (chromosome or plasmid): 75; Enterobacter (chromosome): 12; Klebsiella (chromosome): 2; Enterobacter (chromosome or plasmid): 4;	Klebsiella pneumoniae: 1894; Klebsiella oxytoca: 4;	Klebsiella pneumoniae: 75;	0	0	MF150122	Enterobacteriaceae	Gammaproteobacteria	None	None	None
3002848	arr-3	rifampin ADP-ribosyltransferase (Arr)	Perfect	PRM939	PS1	Visit 3	1454	Klebsiella pneumoniae strain GH27TC plasmid pGH27TC_fusion, complete sequence	Escherichia coli; Enterobacter hormaechei; Citrobacter freundii; Klebsiella pneumoniae	0	0	0	0	0	CP042486	Enterobacteriaceae	Gammaproteobacteria	None	None	None
3000412	sul2	sulfonamide resistant sul	Perfect	PRM839	NS5	Visit 4	3253	Escherichia coli strain SCU-103 plasmid pSCU-103-1, complete sequence	Vibrio cholerae; Achromobacter xylosoxidans; Acinetobacter baumannii; Acinetobacter lwoffii; Acinetobacter junii; Acinetobacter nosocomialis; Klebsiella pneumoniae; Citrobacter amalonaticus; Citrobacter freundii; Citrobacter koseri; Citrobacter youngae; Enterobacter asburiae; Enterobacter cloacae; Enterobacter hormaechei; Klebsiella aerogenes; Enterobacter kobei; Escherichia coli; Klebsiella oxyt…	Acinetobacter baumannii (chromosome or plasmid): 1; Escherichia coli (chromosome or plasmid): 1; Salmonella enterica (chromosome or plasmid): 1; Shigella flexneri (chromosome or plasmid): 1; Enterobacter (chromosome or plasmid): 1;	0	Acinetobacter baumannii: 1; Escherichia coli: 1; Salmonella enterica: 1; Shigella flexneri: 1;	0	0	CP001386	Enterobacteriaceae	Gammaproteobacteria	None	None	None
3000412	sul2	sulfonamide resistant sul	Perfect	PRM832	NS10	Visit 2	1577	Proteus mirabilis strain AR_0155 plasmid tig00000123, complete sequence	Vibrio cholerae; Acinetobacter baumannii; Escherichia coli; Klebsiella pneumoniae; Proteus mirabilis; Salmonella enterica; Shigella sonnei; Enterobacter hormaechei; Providencia rettgeri; Enterobacter cloacae; Shigella flexneri; Yersinia enterocolitica; Staphylococcus aureus; Vibrio parahaemolyticus; Shigella dysenteriae	Acinetobacter baumannii (chromosome or plasmid): 9; Klebsiella pneumoniae (chromosome or plasmid): 1; Escherichia coli (chromosome or plasmid): 1; Acinetobacter baumannii (plasmid): 3;	0	Acinetobacter baumannii: 9; Klebsiella pneumoniae: 1; Escherichia coli: 1;	Acinetobacter baumannii: 3;	0	CP035352	Enterobacterales	Gammaproteobacteria	Enterobacteriales	Enterobacteriaceae	None
3000410	sul1	sulfonamide resistant sul	Perfect	PRM939	PS1	Visit 3	1558	Escherichia coli strain EcPF5 plasmid p1, complete sequence	Acinetobacter baumannii; Enterobacter hormaechei; Stenotrophomonas maltophilia; Escherichia coli; Salmonella enterica; Klebsiella pneumoniae; Proteus mirabilis; Pseudomonas aeruginosa; Vibrio cholerae; Enterobacter cloacae; Klebsiella oxytoca; Citrobacter freundii; Serratia marcescens; Shigella sonnei; Shigella flexneri; Enterobacter kobei; Pseudomonas putida; Enterobacter asburiae	Klebsiella pneumoniae (chromosome or plasmid): 4; Escherichia coli (chromosome or plasmid): 1; Pseudomonas aeruginosa (chromosome or plasmid): 1; Salmonella enterica (chromosome or plasmid): 1;	0	Klebsiella pneumoniae: 4; Escherichia coli: 1; Pseudomonas aeruginosa: 1; Salmonella enterica: 1;	0	0	CP042486	Enterobacteriaceae	Gammaproteobacteria	None	None	None
3000410	Sul1	sulfonamide resistant sul	Perfect	PRM839	NS5	Visit 4	4150	Escherichia coli strain SCU-103 plasmid pSCU-103-1, complete sequence	Achromobacter xylosoxidans; Acinetobacter baumannii; Citrobacter freundii; Acinetobacter haemolyticus; Acinetobacter junii; Acinetobacter lwoffii; Acinetobacter nosocomialis; Burkholderia cenocepacia; Citrobacter amalonaticus; Citrobacter koseri; Citrobacter youngae; Enterobacter asburiae; Enterobacter cloacae; Enterobacter hormaechei; Klebsiella aerogenes; Klebsiella pneumoniae; Escherichia coli…	Klebsiella pneumoniae (chromosome or plasmid): 12; Acinetobacter baumannii (chromosome or plasmid): 2; Pseudomonas aeruginosa (chromosome or plasmid): 1; Citrobacter freundii (chromosome or plasmid): 1; Escherichia coli (chromosome or plasmid): 1; Salmonella enterica (chromosome or plasmid): 1; Proteus mirabilis (chromosome or plasmid): 1;	0	Klebsiella pneumoniae: 12; Acinetobacter baumannii: 2; Pseudomonas aeruginosa: 1; Citrobacter freundii: 1; Escherichia coli: 1; Salmonella enterica: 1; Proteus mirabilis: 1;	0	0	CP042486	Corynebacterium	None	None	None	None
3000410	sul1	sulfonamide resistant sul	Perfect	PRM483	NS5	Visit 1	8112	Escherichia coli strain U15A plasmid pU15A_A, complete sequence	Achromobacter xylosoxidans; Acinetobacter baumannii; Citrobacter freundii; Acinetobacter haemolyticus; Acinetobacter junii; Acinetobacter lwoffii; Acinetobacter nosocomialis; Burkholderia cenocepacia; Citrobacter amalonaticus; Citrobacter koseri; Citrobacter youngae; Enterobacter asburiae; Enterobacter cloacae; Enterobacter hormaechei; Klebsiella aerogenes; Klebsiella pneumoniae; Escherichia coli…	Klebsiella pneumoniae (chromosome or plasmid): 23; Escherichia coli (chromosome or plasmid): 10; Pseudomonas aeruginosa (chromosome or plasmid): 7; Acinetobacter baumannii (chromosome or plasmid): 2; Salmonella enterica (chromosome or plasmid): 2; Enterobacter hormaechei (chromosome or plasmid): 1;	0	Klebsiella pneumoniae: 23; Escherichia coli: 10; Pseudomonas aeruginosa: 7; Acinetobacter baumannii: 2; Salmonella enterica: 2; Enterobacter hormaechei: 1;	0	3	CP042486	Gammaproteobacteria	Gammaproteobacteria	None	None	None
3000412	sul2	sulfonamide resistant sul	Perfect	PRM774	NS4	Visit 4	3278	Haemophilus influenzae CHBN-V-3 DNA, complete genome	Acinetobacter baumannii; Escherichia coli; Klebsiella pneumoniae; Salmonella enterica; Vibrio cholerae; Proteus mirabilis; Shigella sonnei; Enterobacter hormaechei; Providencia rettgeri; Yersinia enterocolitica; Shigella flexneri; Shigella dysenteriae	Acinetobacter baumannii (chromosome or plasmid): 2; Escherichia coli (chromosome or plasmid): 1;	0	Acinetobacter baumannii: 2; Escherichia coli: 1;	0	0	FM180570	Gammaproteobacteria	Gammaproteobacteria	None	None	None
3000410	Sul1	sulfonamide resistant sul	Strict	PRM933	NS13	Visit 4	1673	Corynebacterium propinquum strain FDAARGOS_1112 chromosome, complete genome	Acinetobacter baumannii; Escherichia coli; Salmonella enterica; Vibrio cholerae; Enterobacter hormaechei; Stenotrophomonas maltophilia; Klebsiella pneumoniae; Pseudomonas aeruginosa; Shigella flexneri; Enterobacter cloacae; Pseudomonas putida; Proteus mirabilis; Morganella morganii	Escherichia coli (chromosome or plasmid): 9;	0	Escherichia coli: 9;	0	0	FN825254	Corynebacterium	None	None	None	None
3000412	sul2	sulfonamide resistant sul	Perfect	PRM427	NS10	In-hospital	2360	Proteus mirabilis strain AR_0155 plasmid tig00000123, complete sequence	Vibrio cholerae; Achromobacter xylosoxidans; Acinetobacter baumannii; Acinetobacter lwoffii; Acinetobacter junii; Acinetobacter nosocomialis; Klebsiella pneumoniae; Citrobacter amalonaticus; Citrobacter freundii; Citrobacter koseri; Citrobacter youngae; Enterobacter asburiae; Enterobacter cloacae; Enterobacter hormaechei; Klebsiella aerogenes; Enterobacter kobei; Escherichia coli; Klebsiella oxyt…	Acinetobacter baumannii (chromosome or plasmid): 37; Escherichia coli (chromosome or plasmid): 5; Salmonella enterica (chromosome or plasmid): 3; Vibrio cholerae (chromosome or plasmid): 1; Klebsiella pneumoniae (chromosome or plasmid): 1; Acinetobacter baumannii (plasmid): 4;	0	Acinetobacter baumannii: 37; Escherichia coli: 5; Salmonella enterica: 3; Vibrio cholerae: 1; Klebsiella pneumoniae: 1;	Acinetobacter baumannii: 4;	0	LT985307	Enterobacteriaceae	Gammaproteobacteria	Enterobacteriales	Enterobacteriaceae	None
3000410	sul1	sulfonamide resistant sul	Perfect	GBS162	FT3	Visit 1	3612	Klebsiella pneumoniae strain AR_0126 plasmid tig00000001, complete sequence	Vibrio fluvialis; Achromobacter xylosoxidans; Acinetobacter baumannii; Citrobacter freundii; Acinetobacter haemolyticus; Acinetobacter junii; Acinetobacter lwoffii; Acinetobacter nosocomialis; Burkholderia cenocepacia; Citrobacter amalonaticus; Citrobacter koseri; Citrobacter youngae; Enterobacter asburiae; Enterobacter cloacae; Enterobacter hormaechei; Klebsiella aerogenes; Klebsiella pneumoniae…	Escherichia coli (chromosome): 2; Pseudomonas aeruginosa (chromosome): 1; Klebsiella pneumoniae (chromosome or plasmid): 294; Pseudomonas aeruginosa (chromosome or plasmid): 88; Escherichia coli (chromosome or plasmid): 70; Acinetobacter baumannii (chromosome or plasmid): 44; Salmonella enterica (chromosome or plasmid): 8; Enterobacter hormaechei (chromosome or plasmid): 7; Proteus mirabilis (chr…	Escherichia coli: 2; Pseudomonas aeruginosa: 1;	Klebsiella pneumoniae: 294; Pseudomonas aeruginosa: 88; Escherichia coli: 70; Acinetobacter baumannii: 44; Salmonella enterica: 8; Enterobacter hormaechei: 7; Proteus mirabilis: 3; Enterobacter cloacae: 2;	Klebsiella pneumoniae: 2;	21	NC_010500	Gammaproteobacteria	Gammaproteobacteria	None	None	None
3000412	sul2	sulfonamide resistant sul	Perfect	PRM507	NS3	Visit 3	3023	Haemophilus influenzae CHBN-V-3 DNA, complete genome	Achromobacter xylosoxidans; Acinetobacter baumannii; Acinetobacter lwoffii; Acinetobacter junii; Acinetobacter nosocomialis; Klebsiella pneumoniae; Citrobacter amalonaticus; Citrobacter freundii; Citrobacter koseri; Citrobacter youngae; Enterobacter asburiae; Enterobacter cloacae; Enterobacter hormaechei; Klebsiella aerogenes; Enterobacter kobei; Escherichia coli; Klebsiella oxytoca; Vibrio chole…	Proteus mirabilis (chromosome): 1; Escherichia coli (chromosome or plasmid): 10; Acinetobacter baumannii (chromosome or plasmid): 4; Shigella flexneri (chromosome or plasmid): 4; Vibrio cholerae (chromosome or plasmid): 2; Klebsiella pneumoniae (chromosome or plasmid): 1; Salmonella enterica (chromosome or plasmid): 1;	Proteus mirabilis: 1;	Escherichia coli: 10; Acinetobacter baumannii: 4; Shigella flexneri: 4; Vibrio cholerae: 2; Klebsiella pneumoniae: 1; Salmonella enterica: 1;		0	NC_011795	Gammaproteobacteria	Gammaproteobacteria	None	None	None
3000412	sul2	sulfonamide resistant sul	Strict	PRM956	PS8	Visit 3	2610	Salmonella Enteritidis	Acinetobacter baumannii; Escherichia coli; Klebsiella pneumoniae; Salmonella enterica; Vibrio cholerae; Staphylococcus aureus	0	0	0	0	0	NC_019070	Enterobacterales	Gammaproteobacteria	None	None	None
3000873	TEM-1	TEM beta-lactamase	Perfect	PRM807	PS3	In-hospital	1428	Haemophilus influenzae strain 6P32H1 chromosome, complete genome	Acinetobacter baumannii; Citrobacter freundii; Enterobacter cloacae; Enterobacter hormaechei; Enterobacter kobei; Escherichia coli; Klebsiella aerogenes; Klebsiella pneumoniae; Salmonella enterica; Serratia marcescens; Haemophilus influenzae	0	0	0	0	0	CP035352	Enterobacterales	Gammaproteobacteria	None	None	None
3000873	TEM-1	TEM beta-lactamase	Perfect	PRM832	NS10	Visit 2	1818	Escherichia coli strain NDM7 plasmid unnamed1	Acinetobacter baumannii; Citrobacter amalonaticus; Citrobacter freundii; Citrobacter koseri; Citrobacter youngae; Enterobacter asburiae; Enterobacter cloacae; Enterobacter hormaechei; Klebsiella aerogenes; Enterobacter kobei; Enterococcus faecium; Escherichia coli; Haemophilus influenzae; Haemophilus parainfluenzae; Klebsiella oxytoca; Klebsiella pneumoniae; Morganella morganii; Neisseria gonorrh…	Klebsiella pneumoniae (chromosome or plasmid): 5; Escherichia coli (chromosome or plasmid): 3; Streptococcus pyogenes (chromosome or plasmid): 1;	0	Klebsiella pneumoniae: 5; Escherichia coli: 3; Streptococcus pyogenes: 1;	0	0	CP035352	Enterobacterales	Gammaproteobacteria	Enterobacteriales	Enterobacteriaceae	None
3000873	TEM-1	TEM beta-lactamase	Perfect	PRM837	PS3	Visit 1	1906	Haemophilus influenzae CHBN-V-3 DNA, complete genome	Salmonella enterica; Acinetobacter baumannii; Chlamydia trachomatis; Citrobacter freundii; Enterobacter cloacae; Enterobacter hormaechei; Enterobacter kobei; Escherichia coli; Klebsiella aerogenes; Klebsiella oxytoca; Klebsiella pneumoniae; Proteus mirabilis; Raoultella planticola; Serratia marcescens; Shigella flexneri; Shigella sonnei; Vibrio cholerae; Citrobacter amalonaticus; Citrobacter kose…	Escherichia coli (chromosome or plasmid): 2; Acinetobacter baumannii (chromosome or plasmid): 1; Enterobacter hormaechei (chromosome or plasmid): 1;	0	Escherichia coli: 2; Acinetobacter baumannii: 1; Enterobacter hormaechei: 1;	0	0	CP042486	Gammaproteobacteria	Gammaproteobacteria	None	None	None
3000873	TEM-1	TEM beta-lactamase	Perfect	PRM774	NS4	Visit 4	1472	Haemophilus influenzae strain 0 transposon Tn6687, complete sequence	Acinetobacter baumannii; Chlamydia trachomatis; Citrobacter freundii; Enterobacter cloacae; Enterobacter hormaechei; Enterobacter kobei; Escherichia coli; Klebsiella aerogenes; Klebsiella oxytoca; Klebsiella pneumoniae; Proteus mirabilis; Raoultella planticola; Salmonella enterica; Serratia marcescens; Shigella flexneri; Shigella sonnei; Vibrio cholerae; Enterobacter asburiae	Klebsiella pneumoniae (chromosome or plasmid): 3;	0	Klebsiella pneumoniae: 3;	0	0	KJ842484	Enterobacteriaceae	Gammaproteobacteria	None	None	None
3000873	TEM-1	TEM beta-lactamase	Perfect	PRM507	NS3	Visit 3	1856	Haemophilus influenzae strain 0 transposon Tn6687, complete sequence	Salmonella enterica; Acinetobacter baumannii; Enterobacter hormaechei; Citrobacter freundii; Escherichia coli; Klebsiella pneumoniae; Providencia rettgeri; Shigella sonnei; Enterobacter asburiae; Enterobacter cloacae; Enterobacter kobei; Klebsiella aerogenes; Serratia marcescens; Neisseria gonorrhoeae; Shigella dysenteriae; Shigella flexneri; Vibrio cholerae; Haemophilus influenzae; Proteus mirab…	Escherichia coli (chromosome or plasmid): 11; Klebsiella pneumoniae (chromosome or plasmid): 4; Shigella sonnei (chromosome or plasmid): 1; Salmonella enterica (chromosome or plasmid): 1;	0	Escherichia coli: 11; Klebsiella pneumoniae: 4; Shigella sonnei: 1; Salmonella enterica: 1;	0	0	NC_011795	Gammaproteobacteria	Gammaproteobacteria	None	None	None
3000195	tetB(P)	tetracycline-resistant ribosomal protection protein	Strict	PRM364	NS4	In-hospital	3993	Unidentified plasmid plasmid GF1-2_000231F, complete sequence	Clostridium perfringens; Clostridioides difficile	Clostridium perfringens (chromosome or plasmid): 1071; Clostridium perfringens (plasmid): 736;	0	Clostridium perfringens: 1071;	Clostridium perfringens: 736;	0	CP029330	Clostridium	Clostridia	Clostridiales	Clostridiaceae_1	None
3000186	tetM	tetracycline-resistant ribosomal protection protein	Strict	PRM832	NS10	Visit 2	2788	Enterococcus faecium strain V1836 chromosome, complete genome	Neisseria gonorrhoeae; Clostridioides difficile; Clostridium botulinum; Enterococcus faecalis; Enterococcus faecium; Staphylococcus aureus; Streptococcus agalactiae; Streptococcus pneumoniae; Streptococcus pyogenes; Listeria monocytogenes; Streptococcus anginosus; Clostridium perfringens; Neisseria meningitidis; Escherichia coli; Salmonella enterica; Shigella sonnei; Vibrio cholerae; Staphylococc…	Streptococcus agalactiae (chromosome or plasmid): 1;	0	Streptococcus agalactiae: 1;	0	0	CP035352	Enterobacterales	None	None	None	None
3000192	tetS	tetracycline-resistant ribosomal protection protein	Strict	PRM897	NS7	Visit 4	2088	Streptococcus canis strain HL_98_2 chromosome, complete genome	Listeria monocytogenes; Enterococcus faecalis; Enterococcus faecium; Staphylococcus aureus; Streptococcus agalactiae; Streptococcus pneumoniae; Streptococcus pyogenes	0	0	0	0	0	JX275965	Streptococcaceae	Bacilli	Lactobacillales	None	None
3000186	tetM	tetracycline-resistant ribosomal protection protein	Strict	PRM795	NS12	Visit 3	2881	Enterococcus faecium strain Dallas 158 chromosome, complete genome	Streptococcus agalactiae; Clostridioides difficile; Enterococcus faecalis; Enterococcus faecium; Listeria monocytogenes; Staphylococcus aureus; Streptococcus pyogenes; Streptococcus pneumoniae; Escherichia coli; Salmonella enterica; Shigella sonnei; Vibrio cholerae; Staphylococcus pseudintermedius	Streptococcus pneumoniae (chromosome or plasmid): 1; Enterococcus faecium (chromosome or plasmid): 1;	0	Streptococcus pneumoniae: 1; Enterococcus faecium: 1;	0	0	MF422120	Enterobacterales	Bacilli	Lactobacillales	None	None
3004442	tet(W/N/W)	tetracycline-resistant ribosomal protection protein	STrict	PRM495	NS3	Visit 2	2488	Uncultured bacterium clone AmoxDisc_TwinA_Time2_TE_4 genomic sequence	Streptococcus pneumoniae; Enterococcus faecalis; Enterococcus faecium; Campylobacter jejuni; Clostridioides difficile; Campylobacter coli	Clostridioides difficile (chromosome): 4; Clostridioides difficile (chromosome or plasmid): 3;	Clostridioides difficile: 4;	Clostridioides difficile: 3;	0	0	NC_010500	Enterobacterales	None	None	None	None
3004442	tet(W/N/W)	tetracycline-resistant ribosomal protection protein	Strict	PRM956	PS8	Visit 3	1901	Erysipelothrix rhusiopathiae strain ZJ chromosome, complete genome	Streptococcus agalactiae; Streptococcus pneumoniae; Escherichia coli; Enterococcus faecalis; Staphylococcus aureus; Enterococcus faecium; Campylobacter coli; Campylobacter jejuni; Streptococcus pyogenes	Campylobacter coli (chromosome): 3; Campylobacter coli (chromosome or plasmid): 13; Campylobacter (chromosome): 3; Campylobacter (chromosome or plasmid): 7;	Campylobacter coli: 3;	Campylobacter coli: 13;	0	0	NC_019070	Enterobacterales	None	None	None	None
3002854	dfrA1	trimethoprim resistant dihydrofolate reductase dfr	Strict	PRM774	NS4	Visit 4	1886	Escherichia coli strain AH01 chromosome, complete genome	Acinetobacter baumannii; Acinetobacter lwoffii; Citrobacter freundii; Enterobacter cloacae; Enterobacter hormaechei; Enterobacter kobei; Escherichia coli; Klebsiella oxytoca; Klebsiella pneumoniae; Morganella morganii; Proteus mirabilis; Proteus vulgaris; Providencia rettgeri; Providencia stuartii; Pseudomonas aeruginosa; Pseudomonas stutzeri; Salmonella enterica; Serratia marcescens; Shigella dy…	Klebsiella pneumoniae (chromosome or plasmid): 1;	0	Klebsiella pneumoniae: 1;	0	0	FM180570	Gammaproteobacteria	Gammaproteobacteria	Enterobacteriales	Enterobacteriaceae	None
3002854	dfrA1	trimethoprim resistant dihydrofolate reductase dfr	Perfect	GBS162	FT3	Visit 1	3612	Klebsiella pneumoniae strain AR_0126 plasmid tig00000001, complete sequence	Klebsiella oxytoca; Acinetobacter baumannii; Acinetobacter lwoffii; Citrobacter freundii; Enterobacter cloacae; Enterobacter hormaechei; Enterobacter kobei; Escherichia coli; Klebsiella pneumoniae; Morganella morganii; Proteus mirabilis; Proteus vulgaris; Providencia rettgeri; Providencia stuartii; Pseudomonas aeruginosa; Pseudomonas stutzeri; Salmonella enterica; Serratia marcescens; Shigella dy…	Shigella sonnei (chromosome or plasmid): 354; Escherichia coli (chromosome or plasmid): 28; Klebsiella pneumoniae (chromosome or plasmid): 9; Shigella flexneri (chromosome or plasmid): 7; Providencia rettgeri (chromosome or plasmid): 4; Enterobacter hormaechei (chromosome or plasmid): 4; Vibrio cholerae (chromosome or plasmid): 1; Shigella sonnei (plasmid): 49;	0	Shigella sonnei: 354; Escherichia coli: 28; Klebsiella pneumoniae: 9; Shigella flexneri: 7; Providencia rettgeri: 4; Enterobacter hormaechei: 4; Vibrio cholerae: 1;	Shigella sonnei: 49;	13	NC_010500	Gammaproteobacteria	Gammaproteobacteria	Enterobacteriales	Enterobacteriaceae	None
3000215	mecR1	methicillin resistant PBP2	Strict	PRM298	NS1	In-hospital	3541	Staphylococcus aureus TPS3156 DNA, complete genome	Staphylococcus epidermidis; Staphylococcus aureus; Staphylococcus pseudintermedius	Staphylococcus (chromosome): 17;	0	0	0		CP014395	Staphylococcus	Bacilli	Bacillales	Staphylococcaceae	Staphylococcus
3000617	mecA	methicillin resistant PBP2	strict	PRM298	NS1	In-hospital	3541	Staphylococcus aureus TPS3156 DNA, complete genome	Staphylococcus epidermidis; Escherichia coli; Staphylococcus aureus; Staphylococcus pseudintermedius	Staphylococcus aureus (chromosome): 1; Staphylococcus pseudintermedius (chromosome): 1;	Staphylococcus aureus: 1; Staphylococcus pseudintermedius: 1;	0	0	0	CP014395	Staphylococcus	Bacilli	Bacillales	Staphylococcaceae	Staphylococcus
3000621	PC1 beta-lactamase (blaZ)	blaZ beta-lactamase	Strict	PRM599	NS8	VIsit 2	1278	Staphylococcus aureus strain UP_1313 chromosome, complete genome	Staphylococcus aureus; Staphylococcus lugdunensis	0	0	0	0	0	CP027488	Staphylococcus	Bacilli	Bacillales	Staphylococcaceae	Staphylococcus
3000250	ErmC	Erm 23S ribosomal RNA methyltransferase	Strict	GBS159	FT2	Visit 1	1363	Staphylococcus aureus plasmid SAP078B, complete sequence	Staphylococcus aureus; Staphylococcus epidermidis; Listeria monocytogenes	Staphylococcus aureus (chromosome or plasmid): 10; Staphylococcus aureus (plasmid): 2; Staphylococcus (chromosome or plasmid): 18;	0	Staphylococcus aureus: 10;	Staphylococcus aureus: 2;	0	CP030487	Bacilli	Bacilli	Bacillales	Staphylococcaceae	Staphylococcus
3000319	mphC	macrolide phosphotransferase (MPH)	Strict	PRM939	PS1	Visit 3	2027	Staphylococcus aureus strain ER02826.3 plasmid unnamed1, complete sequence	Stenotrophomonas maltophilia; Staphylococcus epidermidis; Escherichia coli; Staphylococcus aureus	Staphylococcus aureus (chromosome or plasmid): 17; Staphylococcus epidermidis (chromosome or plasmid): 2;	0	Staphylococcus aureus: 17; Staphylococcus epidermidis: 2;	0	0	CP030616	Staphylococcus	Bacilli	Bacillales	Staphylococcaceae	Staphylococcus
3000621	PC1 beta-lactamase (blaZ)	blaZ beta-lactamase	Strict	PRM939	PS1	Visit 3	2318	Staphylococcus aureus strain ER02826.3 plasmid unnamed1, complete sequence	Enterobacter hormaechei; Staphylococcus aureus; Staphylococcus epidermidis; Streptococcus pneumoniae; Vibrio cholerae; Staphylococcus lugdunensis; Staphylococcus pseudintermedius; Enterococcus faecalis; Klebsiella pneumoniae	Staphylococcus aureus (chromosome or plasmid): 68; Staphylococcus pseudintermedius (chromosome or plasmid): 2; Staphylococcus aureus (plasmid): 8; Staphylococcus (chromosome): 1; Staphylococcus (chromosome or plasmid): 7;	0	Staphylococcus aureus: 68; Staphylococcus pseudintermedius: 2;	Staphylococcus aureus: 8;	0	CP030616	Staphylococcus	Bacilli	Bacillales	Staphylococcaceae	Staphylococcus
3003046	qacA	major facilitator superfamily (MFS) antibiotic efflux pump	Strict	PRM628	NS4	Visit 3	1953	Staphylococcus haemolyticus strain Sh29/312/L2, complete genome	Staphylococcus aureus; Streptococcus agalactiae; Streptococcus pneumoniae; Listeria monocytogenes; Staphylococcus epidermidis; Serratia marcescens; Escherichia coli; Mycobacteroides abscessus	Staphylococcus epidermidis (chromosome or plasmid): 1;	0	Staphylococcus epidermidis: 1;	0	0	CP030679	Staphylococcus	Bacilli	Bacillales	Staphylococcaceae	Staphylococcus
3002829	vgaA	ABC-F ATP-binding cassette ribosomal protection protein	Strict	GBS358	FT5	Visit 1	1810	Staphylococcus epidermidis strain SESURV_p3_1362 plasmid unnamed1	Staphylococcus epidermidis; Staphylococcus aureus; Escherichia coli	Staphylococcus epidermidis (plasmid): 40; Staphylococcus (plasmid): 1;	0	0	Staphylococcus epidermidis: 40;	42	CP035352	Staphylococcaceae	Bacilli	Bacillales	Staphylococcaceae	Staphylococcus
3000621	PC1 beta-lactamase (blaZ)	blaZ beta-lactamase	Strict	GBS358	FT5	Visit 1	2006	Staphylococcus epidermidis strain O47 chromosome, complete genome	Staphylococcus aureus; Enterobacter hormaechei; Staphylococcus epidermidis; Streptococcus pneumoniae; Staphylococcus lugdunensis; Staphylococcus pseudintermedius; Enterococcus faecalis; Escherichia coli; Listeria monocytogenes	Staphylococcus epidermidis (chromosome): 65; Staphylococcus aureus (chromosome): 15; Staphylococcus aureus (chromosome or plasmid): 120; Staphylococcus epidermidis (chromosome or plasmid): 16; Staphylococcus pseudintermedius (chromosome or plasmid): 5; Escherichia coli (chromosome or plasmid): 1; Staphylococcus (chromosome): 249; Staphylococcus (chromosome or plasmid): 1769;	Staphylococcus epidermidis: 65; Staphylococcus aureus: 15;	Staphylococcus aureus: 120; Staphylococcus epidermidis: 16; Staphylococcus pseudintermedius: 5; Escherichia coli: 1;	0	0	CP035352	Staphylococcaceae	Bacilli	Bacillales	Staphylococcaceae	Staphylococcus
3002841	vatB	Streptogramin vat acetyltransferase	Perfect	PRM227	NS9	In-Hospital	2526	Staphylococcus epidermidis strain HD66 chromosome	Staphylococcus aureus; Staphylococcus epidermidis	Staphylococcus (chromosome or plasmid): 29;	0	0	0	0	CP040865	Staphylococcus	Bacilli	Bacillales	Staphylococcaceae	Staphylococcus
3000118	vgaB	ABC-F ATP-binding cassette ribosomal protection protein	Perfect	PRM468	NS3	Visit 1	2771	Staphylococcus epidermidis strain HD66 chromosome	Staphylococcus aureus; Staphylococcus epidermidis	Staphylococcus (chromosome or plasmid): 59;	0	0	0	0	CP040865	Staphylococcus	Bacilli	Bacillales	Staphylococcaceae	Staphylococcus
3002841	vatB	Streptogramin vat acetyltransferase	Perfect	PRM468	NS3	Visit 1	2771	Staphylococcus epidermidis strain HD66 chromosome	Staphylococcus aureus; Staphylococcus epidermidis	Staphylococcus (chromosome or plasmid): 23;	0	0	0	0	CP040865	Staphylococcus	Bacilli	Bacillales	Staphylococcaceae	Staphylococcus
3000118	vgaB	ABC-F ATP-binding cassette ribosomal protection protein	Strict	PRM474	NS13	In-hospital	2929	Staphylococcus epidermidis strain HD66 chromosome	Staphylococcus aureus; Staphylococcus epidermidis	Staphylococcus (chromosome): 1; Staphylococcus (chromosome or plasmid): 266;	0	0	0	0	CP040865	Staphylococcus	Bacilli	Bacillales	Staphylococcaceae	Staphylococcus
3002841	vatB	Streptogramin vat acetyltransferase	Perfect	PRM474	NS13	In-Hospital	2929	Staphylococcus epidermidis strain HD66 chromosome	Staphylococcus aureus; Staphylococcus epidermidis	Staphylococcus (chromosome or plasmid): 131;	0	0	0	0	CP040865	Staphylococcus	Bacilli	Bacillales	Staphylococcaceae	Staphylococcus
3002865	dfrC	trimethoprim resistant dihydrofolate reductase dfr	Perfect	PRM468	NS3	Visit 1	1352	Staphylococcus epidermidis strain O47 chromosome, complete genome	Staphylococcus epidermidis; Enterococcus faecalis; Serratia marcescens; Staphylococcus aureus; Staphylococcus pseudintermedius; Streptococcus pneumoniae; Enterococcus faecium	Staphylococcus epidermidis (chromosome): 35; Staphylococcus epidermidis (chromosome or plasmid): 290;	Staphylococcus epidermidis: 35;	Staphylococcus epidermidis: 290;	0	0	CP042087	Staphylococcus	Bacilli	Bacillales	Staphylococcaceae	Staphylococcus
3002865	dfrC	trimethoprim resistant dihydrofolate reductase dfr	Perfect	GBS153	FT1	Visit 1	1618	Staphylococcus epidermidis strain O47 chromosome, complete genome	Staphylococcus epidermidis; Burkholderia cepacia; Enterococcus faecalis; Serratia marcescens; Staphylococcus aureus; Staphylococcus pseudintermedius; Streptococcus pneumoniae	Staphylococcus epidermidis (chromosome): 7; Staphylococcus epidermidis (chromosome or plasmid): 184;	Staphylococcus epidermidis: 7;	Staphylococcus epidermidis: 184;	0	0	CP042087	Staphylococcus	Bacilli	Bacillales	Staphylococcaceae	Staphylococcus
3002865	dfrC	trimethoprim resistant dihydrofolate reductase dfr	Perfect	PRM127	NS7	In-hospital	1624	Staphylococcus epidermidis strain O47 chromosome, complete genome	Staphylococcus epidermidis; Burkholderia cepacia; Enterococcus faecalis; Serratia marcescens; Staphylococcus aureus; Staphylococcus pseudintermedius; Streptococcus pneumoniae; Listeria monocytogenes	Staphylococcus epidermidis (chromosome): 123; Staphylococcus epidermidis (chromosome or plasmid): 1670; Staphylococcus aureus (chromosome or plasmid): 3; Staphylococcus (chromosome or plasmid): 2;	Staphylococcus epidermidis: 123;	Staphylococcus epidermidis: 1670; Staphylococcus aureus: 3;	0	0	CP042087	Staphylococcus	Bacilli	Bacillales	Staphylococcaceae	Staphylococcus
3002865	dfrC	trimethoprim resistant dihydrofolate reductase dfr	Perfect	GBS358	FT5	Visit 1	1733	Staphylococcus epidermidis strain O47 chromosome, complete genome	Staphylococcus epidermidis; Burkholderia cepacia; Enterococcus faecalis; Serratia marcescens; Staphylococcus aureus; Staphylococcus pseudintermedius; Streptococcus pneumoniae	Staphylococcus epidermidis (chromosome): 43; Staphylococcus epidermidis (chromosome or plasmid): 852; Staphylococcus (chromosome or plasmid): 1;	Staphylococcus epidermidis: 43;	Staphylococcus epidermidis: 852;	0	0	CP042087	Staphylococcus	Bacilli	Bacillales	Staphylococcaceae	Staphylococcus
3002865	dfrC	trimethoprim resistant dihydrofolate reductase dfr	Perfect	GBS410	FT8	Visit 1	1852	Staphylococcus epidermidis strain O47 chromosome, complete genome	Staphylococcus epidermidis; Burkholderia cepacia; Enterococcus faecalis; Serratia marcescens; Staphylococcus aureus; Staphylococcus pseudintermedius; Streptococcus pneumoniae; Listeria monocytogenes	Staphylococcus epidermidis (chromosome): 19; Staphylococcus epidermidis (chromosome or plasmid): 563;	Staphylococcus epidermidis: 19;	Staphylococcus epidermidis: 563;	0	0	CP042087	Staphylococcus	Bacilli	Bacillales	Staphylococcaceae	Staphylococcus
3000621	PC1 beta-lactamase (blaZ)	blaZ beta-lactamase	Strict	PRM468	NS3	Visit 1	2340	Staphylococcus aureus KG-18 plasmid pKG-18 DNA, complete genome	Staphylococcus aureus; Enterobacter hormaechei; Stenotrophomonas maltophilia; Staphylococcus epidermidis; Streptococcus pneumoniae; Staphylococcus lugdunensis; Staphylococcus pseudintermedius; Enterococcus faecalis; Escherichia coli; Listeria monocytogenes; Klebsiella pneumoniae	Staphylococcus epidermidis (chromosome): 1; Staphylococcus epidermidis (chromosome or plasmid): 122; Staphylococcus aureus (chromosome or plasmid): 29; Staphylococcus epidermidis (plasmid): 10; Staphylococcus (chromosome): 47; Staphylococcus (chromosome or plasmid): 380; Staphylococcus (plasmid): 1; Staphylococcus (no genomic information): 1;	Staphylococcus epidermidis: 1;	Staphylococcus epidermidis: 122; Staphylococcus aureus: 29;	Staphylococcus epidermidis: 10;	0	CP042087	Staphylococcus	Bacilli	Bacillales	Staphylococcaceae	Staphylococcus
3000617	mecA	methicillin resistant PBP2	Strict	PRM837	PS3	Visit 1	2899	Staphylococcus aureus TPS3156 DNA, complete genome	Staphylococcus aureus; Staphylococcus epidermidis; Staphylococcus pseudintermedius; Escherichia coli	Staphylococcus aureus (chromosome): 2; Staphylococcus (chromosome): 1;	Staphylococcus aureus: 2;	0	0	0	CP042087	Staphylococcus	Bacilli	Bacillales	Staphylococcaceae	Staphylococcus
3000124	mecI	methicillin resistant PBP2	Perfect	PRM468	NS3	Visit 1	6152	Staphylococcus aureus strain WA-MRSA-59 pseudo SCCmec element mobile element sequence	Staphylococcus aureus; Staphylococcus epidermidis; Staphylococcus pseudintermedius	Staphylococcus aureus (chromosome): 14; Staphylococcus epidermidis (chromosome): 1; Staphylococcus (chromosome): 129;	Staphylococcus aureus: 14; Staphylococcus epidermidis: 1;	0	0	0	CP042087	Staphylococcus	Bacilli	Bacillales	Staphylococcaceae	Staphylococcus
3000214	mecR1	methicillin resistant PBP2	Perfect	PRM468	NS3	Visit 1	6152	Staphylococcus aureus strain WA-MRSA-59 pseudo SCCmec element mobile element sequence	Staphylococcus aureus; Staphylococcus epidermidis; Staphylococcus pseudintermedius	Staphylococcus aureus (chromosome): 6; Staphylococcus (chromosome): 773;	Staphylococcus aureus: 6;	0	0	0	CP042087	Staphylococcus	Bacilli	Bacillales	Staphylococcaceae	Staphylococcus
3000617	mecA	methicillin resistant PBP2	Strict	PRM468	NS3	Visit 1	6152	Staphylococcus aureus strain WA-MRSA-59 pseudo SCCmec element mobile element sequence	Staphylococcus aureus; Staphylococcus epidermidis; Staphylococcus pseudintermedius; Staphylococcus lugdunensis; Escherichia coli; Klebsiella pneumoniae	Staphylococcus aureus (chromosome): 69; Staphylococcus epidermidis (chromosome): 1; Staphylococcus (chromosome): 1;	Staphylococcus aureus: 69; Staphylococcus epidermidis: 1;	0	0	0	CP042087	Staphylococcus	Bacilli	Bacillales	Staphylococcaceae	Staphylococcus
3002835	lnuA	lincosamide nucleotidyltransferase (LNU)	Strict	GBS421	FT9	Visit 1	1623	Staphylococcus warneri strain WB224 plasmid pWB224_6, complete sequence	Staphylococcus aureus; Staphylococcus epidermidis; Streptococcus pneumoniae; Listeria monocytogenes; Enterococcus faecium; Escherichia coli	0	0	0	0	246	EU350088	Staphylococcus	Bacilli	Bacillales	Staphylococcaceae	Staphylococcus
3002835	lnuA	lincosamide nucleotidyltransferase (LNU)	Strict	GBS358	FT5	Visit 1	2923	Staphylococcus warneri strain WB224 plasmid pWB224_6, complete sequence	Staphylococcus haemolyticus; Staphylococcus aureus; Staphylococcus epidermidis; Streptococcus pneumoniae; Listeria monocytogenes; Staphylococcus pseudintermedius; Enterococcus faecium; Escherichia coli	Staphylococcus aureus (plasmid): 5; Listeria monocytogenes (plasmid): 4; Staphylococcus epidermidis (plasmid): 2; Staphylococcus (plasmid): 6; Enterococcus (plasmid): 3; Enterococcus (no genomic information): 1;	0	0	Staphylococcus aureus: 5; Listeria monocytogenes: 4; Staphylococcus epidermidis: 2;	6911	EU350088	Staphylococcus	Bacilli	Bacillales	Staphylococcaceae	Staphylococcus
3000250	ErmC	Erm 23S ribosomal RNA methyltransferase	Strict	GBS378	FT6	Visit 1	1666	Staphylococcus aureus strain SR42 plasmid pSR42, complete sequence	Burkholderia cepacia; Mycobacteroides abscessus; Neisseria meningitidis; Serratia marcescens; Shigella sonnei; Staphylococcus aureus; Staphylococcus epidermidis; Staphylococcus lugdunensis; Staphylococcus pseudintermedius; Streptococcus pneumoniae; Streptococcus pyogenes	Staphylococcus aureus (chromosome or plasmid): 6;	0	Staphylococcus aureus: 6;	0	0	EU350090	Bacilli	Bacilli	Bacillales	Staphylococcaceae	Staphylococcus
3000250	ErmC	Erm 23S ribosomal RNA methyltransferase	Strict	GBS410	FT8	Visit 1	1880	Staphylococcus aureus subsp. aureus strain SR100 plasmid pSR100, complete sequence	Staphylococcus epidermidis; Acinetobacter baumannii; Burkholderia cepacia; Mycobacteroides abscessus; Neisseria meningitidis; Serratia marcescens; Shigella sonnei; Staphylococcus aureus; Staphylococcus lugdunensis; Staphylococcus pseudintermedius; Streptococcus pneumoniae; Streptococcus pyogenes; Escherichia coli; Enterococcus faecium; Listeria monocytogenes	Staphylococcus aureus (chromosome or plasmid): 62; Staphylococcus epidermidis (chromosome or plasmid): 1; Staphylococcus aureus (plasmid): 4; Staphylococcus (chromosome or plasmid): 11; Staphylococcus (no genomic information): 1;	0	Staphylococcus aureus: 62; Staphylococcus epidermidis: 1;	Staphylococcus aureus: 4;	0	EU350090	Bacilli	Bacilli	Bacillales	Staphylococcaceae	Staphylococcus
3000621	PC1 beta-lactamase (blaZ)	blaZ beta-lactamase	Strict	PRM916	PS8	Visit 1	1807	Staphylococcus aureus strain UP_1313 chromosome, complete genome	Staphylococcus aureus; Staphylococcus epidermidis; Staphylococcus lugdunensis; Staphylococcus pseudintermedius; Enterococcus faecalis; Klebsiella pneumoniae	Staphylococcus pseudintermedius (chromosome): 1; Staphylococcus aureus (chromosome or plasmid): 11; Staphylococcus pseudintermedius (chromosome or plasmid): 1; Staphylococcus aureus (plasmid): 3; Staphylococcus (chromosome): 7; Staphylococcus (chromosome or plasmid): 21;	Staphylococcus pseudintermedius: 1;	Staphylococcus aureus: 11; Staphylococcus pseudintermedius: 1;	Staphylococcus aureus: 3;	1	GQ900388	Staphylococcus	Bacilli	Bacillales	Staphylococcaceae	Staphylococcus
3000319	mphC	macrolide phosphotransferase (MPH)	Strict	PRM916	PS8	Visit 1	1921	Staphylococcus aureus strain ER02826.3 plasmid unnamed1, complete sequence	Stenotrophomonas maltophilia; Listeria monocytogenes; Staphylococcus aureus; Staphylococcus epidermidis	Staphylococcus aureus (chromosome or plasmid): 2;	0	Staphylococcus aureus: 2;	0	0	GQ900388	Staphylococcus	Bacilli	Bacillales	Staphylococcaceae	Staphylococcus
3003046	qacA	major facilitator superfamily (MFS) antibiotic efflux pump	Strict	PRM916	PS8	Visit 1	2372	Staphylococcus epidermidis strain SESURV_p1_0563 chromosome	Staphylococcus aureus; Streptococcus pneumoniae; Listeria monocytogenes; Staphylococcus epidermidis; Serratia marcescens; Escherichia coli	0	0	0	0	0	GQ900388	Staphylococcus	Bacilli	Bacillales	Staphylococcaceae	Staphylococcus
3003046	qacA	major facilitator superfamily (MFS) antibiotic efflux pump	Strict	PRM785	PS4	In-hospital	2782	Bifidobacterium bifidum strain PRI 1 chromosome, complete genome	Staphylococcus aureus; Streptococcus agalactiae; Streptococcus pneumoniae; Listeria monocytogenes; Staphylococcus epidermidis; Serratia marcescens; Escherichia coli; Mycobacteroides abscessus	Staphylococcus epidermidis (chromosome or plasmid): 3; Staphylococcus aureus (chromosome or plasmid): 1;	0	Staphylococcus epidermidis: 3; Staphylococcus aureus: 1;	0	0	GQ900388	Staphylococcus	Bacilli	Bacillales	Staphylococcaceae	Staphylococcus
3000251	msrA	ABC-F ATP-binding cassette ribosomal protection protein	Strict	PRM785	PS4	In-hospital	3554	Bifidobacterium bifidum strain PRI 1 chromosome, complete genome	Listeria monocytogenes; Staphylococcus aureus; Staphylococcus epidermidis	Staphylococcus aureus (chromosome or plasmid): 1; Staphylococcus (chromosome or plasmid): 4;	0	Staphylococcus aureus: 1;	0	0	GQ900388	Staphylococcus	Bacilli	Bacillales	Staphylococcaceae	Staphylococcus
3000621	PC1 beta-lactamase (blaZ)	blaZ beta-lactamase	Strict	PRM785	PS4	In-hospital	3554	Bifidobacterium bifidum strain PRI 1 chromosome, complete genome	Staphylococcus aureus; Enterobacter hormaechei; Vibrio cholerae; Enterococcus faecalis; Escherichia coli; Staphylococcus epidermidis; Staphylococcus lugdunensis; Staphylococcus pseudintermedius; Klebsiella pneumoniae	Staphylococcus aureus (chromosome): 5; Staphylococcus aureus (chromosome or plasmid): 158; Staphylococcus epidermidis (chromosome or plasmid): 7; Staphylococcus pseudintermedius (chromosome or plasmid): 5; Escherichia coli (chromosome or plasmid): 1; Staphylococcus aureus (plasmid): 25; Staphylococcus epidermidis (plasmid): 1; Staphylococcus (chromosome or plasmid): 355; Staphylococcus (plasmid):…	Staphylococcus aureus: 5;	Staphylococcus aureus: 158; Staphylococcus epidermidis: 7; Staphylococcus pseudintermedius: 5; Escherichia coli: 1;	Staphylococcus aureus: 25; Staphylococcus epidermidis: 1;	5	GQ900388	Staphylococcus	Bacilli	Bacillales	Staphylococcaceae	Staphylococcus
3000319	mphC	macrolide phosphotransferase (MPH)	Strict	PRM785	PS4	In-hospital	3554	Bifidobacterium bifidum strain PRI 1 chromosome, complete genome	Stenotrophomonas maltophilia; Listeria monocytogenes; Staphylococcus aureus; Staphylococcus epidermidis	Staphylococcus aureus (chromosome or plasmid): 20;	0	Staphylococcus aureus: 20;	0	0	GQ900388	Staphylococcus	Bacilli	Bacillales	Staphylococcaceae	Staphylococcus
3000250	ErmC	Erm 23S ribosomal RNA methyltransferase	Strict	PRM468	NS3	Visit 1	2432	Staphylococcus hominis strain FDAARGOS_661 plasmid unnamed5, complete sequence	Staphylococcus epidermidis; Acinetobacter baumannii; Burkholderia cepacia; Mycobacteroides abscessus; Neisseria meningitidis; Serratia marcescens; Shigella sonnei; Staphylococcus aureus; Staphylococcus lugdunensis; Staphylococcus pseudintermedius; Streptococcus pneumoniae; Streptococcus pyogenes; Escherichia coli; Enterococcus faecium; Enterobacter kobei; Listeria monocytogenes	Staphylococcus aureus (chromosome or plasmid): 72; Staphylococcus epidermidis (chromosome or plasmid): 12; Escherichia coli (chromosome or plasmid): 8; Staphylococcus pseudintermedius (chromosome or plasmid): 4; Staphylococcus (chromosome or plasmid): 15; Staphylococcus (no genomic information): 1;	0	Staphylococcus aureus: 72; Staphylococcus epidermidis: 12; Escherichia coli: 8; Staphylococcus pseudintermedius: 4;	0	17	KX011076	Bacilli	Bacilli	Bacillales	Staphylococcaceae	Staphylococcus
3002829	vgaA	ABC-F ATP-binding cassette ribosomal protection protein	Strict	GBS394	FT7	Visit 1	1865	Staphylococcus epidermidis strain SESURV_p3_1362 plasmid unnamed1	Staphylococcus epidermidis; Staphylococcus aureus; Escherichia coli	Staphylococcus epidermidis (plasmid): 19; Staphylococcus (plasmid): 1;	0	0	Staphylococcus epidermidis: 19;	27	KX712121	Staphylococcus	Bacilli	Bacillales	Staphylococcaceae	Staphylococcus
3000250	ErmC	Erm 23S ribosomal RNA methyltransferase	Strict	PRM457	NS9	Visit 1	1407	Staphylococcus epidermidis isolate BPH0662 genome assembly, plasmid: 1	Staphylococcus epidermidis; Acinetobacter baumannii; Burkholderia cepacia; Mycobacteroides abscessus; Neisseria meningitidis; Serratia marcescens; Shigella sonnei; Staphylococcus aureus; Staphylococcus lugdunensis; Staphylococcus pseudintermedius; Streptococcus pneumoniae; Streptococcus pyogenes; Escherichia coli; Enterococcus faecium; Enterobacter kobei	Staphylococcus aureus (chromosome or plasmid): 3; Staphylococcus pseudintermedius (chromosome or plasmid): 1;	0	Staphylococcus aureus: 3; Staphylococcus pseudintermedius: 1;	0	1	M13761	Staphylococcus	Bacilli	Bacillales	Staphylococcaceae	Staphylococcus
3000250	ErmC	Erm 23S ribosomal RNA methyltransferase	Strict	PRM473	NS6	Visit 1	1996	Staphylococcus epidermidis strain HD69-1 plasmid pHD69-1_2, complete sequence	Staphylococcus epidermidis; Acinetobacter baumannii; Burkholderia cepacia; Mycobacteroides abscessus; Neisseria meningitidis; Serratia marcescens; Shigella sonnei; Staphylococcus aureus; Staphylococcus lugdunensis; Staphylococcus pseudintermedius; Streptococcus pneumoniae; Streptococcus pyogenes; Escherichia coli; Enterococcus faecium; Enterobacter kobei	Staphylococcus aureus (chromosome or plasmid): 5; Staphylococcus (chromosome or plasmid): 1;	0	Staphylococcus aureus: 5;	0	2	M13761	Bacilli	Bacilli	Bacillales	Staphylococcaceae	Staphylococcus
3000617	mecA	methicillin resistant PBP2	Strict	PRM457	NS9	Visit 1	3412	Staphylococcus aureus strain 14507 chromosome, complete genome	Staphylococcus aureus; Staphylococcus epidermidis; Staphylococcus pseudintermedius; Escherichia coli	Staphylococcus aureus (chromosome): 4;	Staphylococcus aureus: 4;	0	0	0	M13761	Staphylococcus	Bacilli	Bacillales	Staphylococcaceae	Staphylococcus
3003905	ANT(4')-Ib	ANT(4')	Strict	GBS162	FT3	Visit 1	1405	Staphylococcus hominis strain FDAARGOS_661 plasmid unnamed2, complete sequence	Staphylococcus aureus	Staphylococcus aureus (chromosome or plasmid): 3;	0	Staphylococcus aureus: 3;	0	0	M19465	Staphylococcus	Bacilli	Bacillales	Staphylococcaceae	Staphylococcus
3002865	dfrC	trimethoprim resistant dihydrofolate reductase dfr	Strict	GBS162	FT3	Visit 1	1557	Staphylococcus epidermidis strain none genome assembly, chromosome: 1	Staphylococcus epidermidis; Burkholderia cepacia; Enterococcus faecalis; Serratia marcescens; Staphylococcus aureus; Staphylococcus pseudintermedius; Streptococcus pneumoniae	Staphylococcus epidermidis (chromosome): 26; Staphylococcus epidermidis (chromosome or plasmid): 85;	Staphylococcus epidermidis: 26;	Staphylococcus epidermidis: 85;	0	0	M19465	Staphylococcus	Bacilli	Bacillales	Staphylococcaceae	Staphylococcus
3000178	tet(K)	major facilitator superfamily (MFS) antibiotic efflux pump	Perfect	GBS358	FT5	Visit 1	2121	Staphylococcus aureus subsp. aureus strain ST20071176 plasmid pT45, complete sequence	Staphylococcus aureus; Pseudomonas aeruginosa; Shigella flexneri; Staphylococcus epidermidis; Staphylococcus pseudintermedius; Streptococcus pneumoniae; Listeria monocytogenes	0	0	0	0	0	MH090917	Firmicutes,Proteobacteria	Bacilli	Bacillales	Staphylococcaceae	Staphylococcus
3000178	tet(K)	major facilitator superfamily (MFS) antibiotic efflux pump	Strict	PRM127	NS7	In-hospital	2700	Staphylococcus epidermidis strain MCPSe216 plasmid pMCPSe216-01, complete sequence	Staphylococcus aureus; Mycobacterium tuberculosis; Pseudomonas aeruginosa; Shigella flexneri; Staphylococcus epidermidis; Staphylococcus pseudintermedius; Streptococcus pneumoniae; Vibrio cholerae; Escherichia coli; Salmonella enterica; Mycobacteroides abscessus; Clostridioides difficile; Listeria monocytogenes; Klebsiella pneumoniae	Staphylococcus aureus (chromosome or plasmid): 46; Escherichia coli (chromosome or plasmid): 6; Staphylococcus epidermidis (chromosome or plasmid): 4; Staphylococcus pseudintermedius (chromosome or plasmid): 3; Clostridioides difficile (chromosome or plasmid): 2; Staphylococcus (chromosome or plasmid): 15;	0	Staphylococcus aureus: 46; Escherichia coli: 6; Staphylococcus epidermidis: 4; Staphylococcus pseudintermedius: 3; Clostridioides difficile: 2;	0	0	NC_001391	Firmicutes,Bacteroidetes,Proteobacteria	Bacilli	Bacillales	Staphylococcaceae	Staphylococcus
3000621	PC1 beta-lactamase (blaZ)	blaZ beta-lactamase	Strict	PRM429	NS7	Visit 1	1315	Staphylococcus epidermidis strain SESURV_p4_1553 chromosome	Streptococcus pneumoniae; Staphylococcus aureus; Staphylococcus epidermidis; Staphylococcus lugdunensis; Staphylococcus pseudintermedius; Escherichia coli	Staphylococcus aureus (chromosome or plasmid): 6; Staphylococcus (chromosome): 1; Staphylococcus (chromosome or plasmid): 5;	0	Staphylococcus aureus: 6;	0	0	NC_006871	Staphylococcus	Bacilli	Bacillales	Staphylococcaceae	Staphylococcus
3000617	mecA	methicillin resistant PBP2	Strict	PRM429	NS7	Visit 1	2117	Staphylococcus aureus TPS3156 DNA, complete genome	Staphylococcus epidermidis; Escherichia coli; Staphylococcus aureus; Staphylococcus pseudintermedius	0	0	0	0	0	NC_006871	Staphylococcus	Bacilli	Bacillales	Staphylococcaceae	Staphylococcus
3000621	PC1 beta-lactamase (blaZ)	blaZ beta-lactamase	Strict	GBS421	FT9	Visit 1	1303	Staphylococcus epidermidis NBRC 100911 DNA, complete genome	Staphylococcus aureus; Staphylococcus epidermidis; Streptococcus pneumoniae; Staphylococcus lugdunensis; Staphylococcus pseudintermedius; Enterococcus faecalis; Escherichia coli	Staphylococcus aureus (chromosome): 1; Staphylococcus epidermidis (chromosome): 1; Staphylococcus aureus (chromosome or plasmid): 8; Staphylococcus aureus (plasmid): 3; Staphylococcus (chromosome): 5; Staphylococcus (chromosome or plasmid): 87;	Staphylococcus aureus: 1; Staphylococcus epidermidis: 1;	Staphylococcus aureus: 8;	Staphylococcus aureus: 3;	0	NC_013382	Staphylococcus	Bacilli	Bacillales	Staphylococcaceae	Staphylococcus
3000319	mphC	macrolide phosphotransferase (MPH)	Strict	PRM955	PS8	Visit 2	1318	Staphylococcus hominis strain FDAARGOS_748 plasmid unnamed1, complete sequence	Listeria monocytogenes; Staphylococcus aureus; Staphylococcus epidermidis	Staphylococcus aureus (chromosome or plasmid): 2;	0	Staphylococcus aureus: 2;	0	0	NC_013382	Staphylococcus	Bacilli	Bacillales	Staphylococcaceae	Staphylococcus
3000621	PC1 beta-lactamase (blaZ)	blaZ beta-lactamase	Strict	GBS378	FT6	Visit 1	1340	Staphylococcus epidermidis strain O47 chromosome, complete genome	Staphylococcus epidermidis; Staphylococcus aureus; Staphylococcus lugdunensis; Staphylococcus pseudintermedius	Staphylococcus epidermidis (chromosome): 2; Staphylococcus aureus (chromosome or plasmid): 2; Staphylococcus (chromosome): 5; Staphylococcus (chromosome or plasmid): 37;	Staphylococcus epidermidis: 2;	Staphylococcus aureus: 2;	0	0	NC_013382	Staphylococcus	Bacilli	Bacillales	Staphylococcaceae	Staphylococcus
3000319	mphC	macrolide phosphotransferase (MPH)	Strict	PRM474	NS13	In-hospital	1346	Staphylococcus hominis strain FDAARGOS_748 plasmid unnamed1, complete sequence	Staphylococcus epidermidis; Staphylococcus aureus	Staphylococcus aureus (chromosome or plasmid): 2;	0	Staphylococcus aureus: 2;	0	0	NC_013382	Bacilli	Bacilli	Bacillales	Staphylococcaceae	Staphylococcus
3000251	msrA	ABC-F ATP-binding cassette ribosomal protection protein	Strict	GBS378	FT6	Visit 1	1513	Staphylococcus hominis strain FDAARGOS_748 plasmid unnamed1, complete sequence	Staphylococcus epidermidis; Staphylococcus aureus	0	0	0	0	0	NC_013382	Staphylococcus	Bacilli	Bacillales	Staphylococcaceae	Staphylococcus
3000319	mphC	macrolide phosphotransferase (MPH)	Strict	GBS378	FT6	Visit 1	1513	Staphylococcus hominis strain FDAARGOS_748 plasmid unnamed1, complete sequence	Staphylococcus aureus; Listeria monocytogenes; Staphylococcus epidermidis	Staphylococcus aureus (chromosome or plasmid): 3;	0	Staphylococcus aureus: 3;	0	0	NC_013382	Staphylococcus	Bacilli	Bacillales	Staphylococcaceae	Staphylococcus
3003046	qacA	major facilitator superfamily (MFS) antibiotic efflux pump	Strict	PRM484	NS4	Visit 2	1689	Staphylococcus epidermidis strain HD12-1 chromosome, complete genome	Staphylococcus aureus; Listeria monocytogenes; Staphylococcus epidermidis; Serratia marcescens; Escherichia coli; Mycobacteroides abscessus	Staphylococcus epidermidis (chromosome or plasmid): 15;	0	Staphylococcus epidermidis: 15;	0	0	NC_013382	Staphylococcus	Bacilli	Bacillales	Staphylococcaceae	Staphylococcus
3003046	qacA	major facilitator superfamily (MFS) antibiotic efflux pump	Strict	PRM473	NS6	Visit 1	1843	Staphylococcus haemolyticus strain Sh29/312/L2, complete genome	Staphylococcus aureus; Streptococcus agalactiae; Listeria monocytogenes; Staphylococcus epidermidis; Escherichia coli	Staphylococcus epidermidis (chromosome or plasmid): 2;	0	Staphylococcus epidermidis: 2;	0	0	NC_013382	Staphylococcus	Bacilli	Bacillales	Staphylococcaceae	Staphylococcus
3000251	msrA	ABC-F ATP-binding cassette ribosomal protection protein	Strict	PRM298	NS1	In-hospital	1851	Staphylococcus aureus strain UNC_SaCF07 plasmid unnamed, complete sequence	No data	0	0	0	0	0	NC_013382	Staphylococcus	Bacilli	Bacillales	Staphylococcaceae	Staphylococcus
3000319	mphC	macrolide phosphotransferase (MPH)	Strict	PRM298	NS1	In-hospital	1851	Staphylococcus aureus strain UNC_SaCF07 plasmid unnamed, complete sequence	Staphylococcus aureus	Staphylococcus aureus (chromosome or plasmid): 2;	0	Staphylococcus aureus: 2;	0	0	NC_013382	Staphylococcus	Bacilli	Bacillales	Staphylococcaceae	Staphylococcus
3003046	qacA	major facilitator superfamily (MFS) antibiotic efflux pump	Strict	PRM587	NS12	In-hospital	1944	Staphylococcus hominis strain FDAARGOS_748 plasmid unnamed1, complete sequence	Staphylococcus aureus; Listeria monocytogenes; Staphylococcus epidermidis; Escherichia coli	0	0	0	0	0	NC_013382	Staphylococcus	Bacilli	Bacillales	Staphylococcaceae	Staphylococcus
3003047	qacB	major facilitator superfamily (MFS) antibiotic efflux pump	Strict	PRM915	PS4	Visit 2	1973	Staphylococcus epidermidis strain SESURV_p4_1553 plasmid unnamed2	Staphylococcus aureus; Staphylococcus epidermidis	0	0	0	0	0	NC_013382	Staphylococcus	Bacilli	Bacillales	Staphylococcaceae	Staphylococcus
3000319	mphC	macrolide phosphotransferase (MPH)	Strict	GBS153	FT1	Visit 1	1977	Staphylococcus aureus strain ER03910.3 chromosome, complete genome	Stenotrophomonas maltophilia; Listeria monocytogenes; Staphylococcus aureus; Staphylococcus epidermidis	Staphylococcus aureus (chromosome or plasmid): 28; Staphylococcus epidermidis (chromosome or plasmid): 1; Staphylococcus aureus (plasmid): 1;	0	Staphylococcus aureus: 28; Staphylococcus epidermidis: 1;	Staphylococcus aureus: 1;	0	NC_013382	Staphylococcus	Bacilli	Bacillales	Staphylococcaceae	Staphylococcus
3000319	mphC	macrolide phosphotransferase (MPH)	Strict	PRM127	NS7	In-hospital	2095	Staphylococcus epidermidis strain CBPA-ST-10002 isolate HPB10235 chromosome, complete genome	Staphylococcus aureus; Stenotrophomonas maltophilia; Listeria monocytogenes; Staphylococcus epidermidis; Escherichia coli	Staphylococcus aureus (chromosome or plasmid): 66; Staphylococcus epidermidis (chromosome or plasmid): 1; Staphylococcus (chromosome or plasmid): 1;	0	Staphylococcus aureus: 66; Staphylococcus epidermidis: 1;	0	0	NC_013382	Staphylococcus	Bacilli	Bacillales	Staphylococcaceae	Staphylococcus
3000621	PC1 beta-lactamase (blaZ)	blaZ beta-lactamase	Strict	PRM127	NS7	In-hospital	2159	Staphylococcus epidermidis strain none genome assembly, plasmid: 3	Staphylococcus aureus; Stenotrophomonas maltophilia; Staphylococcus epidermidis; Streptococcus pneumoniae; Staphylococcus pseudintermedius; Enterococcus faecalis; Escherichia coli; Staphylococcus lugdunensis; Listeria monocytogenes	Staphylococcus aureus (chromosome): 7; Staphylococcus epidermidis (chromosome): 2; Staphylococcus aureus (chromosome or plasmid): 482; Staphylococcus epidermidis (chromosome or plasmid): 11; Staphylococcus pseudintermedius (chromosome or plasmid): 6; Escherichia coli (chromosome or plasmid): 2; Staphylococcus aureus (plasmid): 1; Staphylococcus (chromosome): 9; Staphylococcus (chromosome or plasm…	Staphylococcus aureus: 7; Staphylococcus epidermidis: 2;	Staphylococcus aureus: 482; Staphylococcus epidermidis: 11; Staphylococcus pseudintermedius: 6; Escherichia coli: 2;	Staphylococcus aureus: 1;	0	NC_013382	Staphylococcus	Bacilli	Bacillales	Staphylococcaceae	Staphylococcus
3000251	msrA	ABC-F ATP-binding cassette ribosomal protection protein	Strict	GBS358	FT5	Visit 1	2355	Staphylococcus epidermidis strain FDAARGOS_161 plasmid unnamed1, complete sequence	Staphylococcus epidermidis; Listeria monocytogenes; Staphylococcus aureus	Staphylococcus aureus (chromosome or plasmid): 3;	0	Staphylococcus aureus: 3;	0	1	NC_013382	Staphylococcus	Bacilli	Bacillales	Staphylococcaceae	Staphylococcus
3000319	mphC	macrolide phosphotransferase (MPH)	Strict	GBS358	FT5	Visit 1	2355	Staphylococcus epidermidis strain FDAARGOS_161 plasmid unnamed1, complete sequence	Staphylococcus aureus; Listeria monocytogenes; Staphylococcus epidermidis	Staphylococcus aureus (chromosome or plasmid): 149; Staphylococcus epidermidis (chromosome or plasmid): 6;	0	Staphylococcus aureus: 149; Staphylococcus epidermidis: 6;	0	0	NC_013382	Staphylococcus	Bacilli	Bacillales	Staphylococcaceae	Staphylococcus
3003046	qacA	major facilitator superfamily (MFS) antibiotic efflux pump	Strict	PRM955	PS8	Visit 2	2375	Staphylococcus hominis strain FDAARGOS_748 plasmid unnamed1, complete sequence	Staphylococcus aureus; Streptococcus agalactiae; Streptococcus pneumoniae; Listeria monocytogenes; Staphylococcus epidermidis; Serratia marcescens; Escherichia coli; Mycobacteroides abscessus	0	0	0	0	0	NC_013382	Staphylococcus	Bacilli	Bacillales	Staphylococcaceae	Staphylococcus
3003046	qacA	major facilitator superfamily (MFS) antibiotic efflux pump	Strict	GBS421	FT9	Visit 1	2394	Staphylococcus epidermidis strain B1200343 plasmid p1B1200343, complete sequence	Staphylococcus aureus; Streptococcus pneumoniae; Listeria monocytogenes; Staphylococcus epidermidis; Serratia marcescens; Escherichia coli	0	0	0	0	0	NC_013382	Staphylococcus	Bacilli	Bacillales	Staphylococcaceae	Staphylococcus
3003046	qacA	major facilitator superfamily (MFS) antibiotic efflux pump	Strict	PRM298	NS1	In-hospital	2410	Staphylococcus epidermidis strain FDAARGOS_1364 plasmid unnamed2	Streptococcus agalactiae; Streptococcus pneumoniae; Escherichia coli; Staphylococcus aureus; Staphylococcus epidermidis	Staphylococcus epidermidis (chromosome or plasmid): 1;	0	Staphylococcus epidermidis: 1;	0	0	NC_013382	Staphylococcus	Bacilli	Bacillales	Staphylococcaceae	Staphylococcus
3003046	qacA	major facilitator superfamily (MFS) antibiotic efflux pump	Strict	PRM227	NS9	In-hospital	2451	Staphylococcus epidermidis strain HD33 chromosome	Staphylococcus aureus; Streptococcus agalactiae; Streptococcus pneumoniae; Listeria monocytogenes; Staphylococcus epidermidis; Serratia marcescens; Escherichia coli; Mycobacteroides abscessus	Staphylococcus epidermidis (chromosome or plasmid): 157; Staphylococcus aureus (chromosome or plasmid): 5;	0	Staphylococcus epidermidis: 157; Staphylococcus aureus: 5;	0	0	NC_013382	Staphylococcus	Bacilli	Bacillales	Staphylococcaceae	Staphylococcus
3003046	qacA	major facilitator superfamily (MFS) antibiotic efflux pump	Strict	GBS378	FT6	Visit 1	2486	Staphylococcus epidermidis strain SESURV_p4_1553 plasmid unnamed2	Staphylococcus aureus; Streptococcus agalactiae; Streptococcus pneumoniae; Staphylococcus epidermidis; Serratia marcescens; Escherichia coli	0	0	0	0	0	NC_013382	Staphylococcus	Bacilli	Bacillales	Staphylococcaceae	Staphylococcus
3003046	qacA	major facilitator superfamily (MFS) antibiotic efflux pump	Strict	PRM127	NS7	In-hospital	2745	Staphylococcus hominis strain FDAARGOS_748 plasmid unnamed1, complete sequence	Staphylococcus aureus; Streptococcus agalactiae; Streptococcus pneumoniae; Listeria monocytogenes; Staphylococcus epidermidis; Serratia marcescens; Escherichia coli; Mycobacteroides abscessus	Staphylococcus epidermidis (chromosome or plasmid): 35; Staphylococcus aureus (chromosome or plasmid): 12; Staphylococcus (chromosome or plasmid): 17;	0	Staphylococcus epidermidis: 35; Staphylococcus aureus: 12;	0	0	NC_013382	Staphylococcus	Bacilli	Bacillales	Staphylococcaceae	Staphylococcus
3003047	qacB	major facilitator superfamily (MFS) antibiotic efflux pump	Strict	GBS410	FT8	Visit 1	2918	Staphylococcus epidermidis strain SESURV_p4_1553 plasmid unnamed2	Staphylococcus aureus; Staphylococcus epidermidis	Staphylococcus aureus (chromosome or plasmid): 1;	0	Staphylococcus aureus: 1;	0	2	NC_013382	Staphylococcus	Bacilli	Bacillales	Staphylococcaceae	Staphylococcus
3003046	qacA	major facilitator superfamily (MFS) antibiotic efflux pump	Strict	GBS153	FT1	Visit 1	2927	Staphylococcus hominis strain FDAARGOS_748 plasmid unnamed1, complete sequence	Staphylococcus aureus; Streptococcus agalactiae; Streptococcus pneumoniae; Listeria monocytogenes; Staphylococcus epidermidis; Serratia marcescens; Escherichia coli; Mycobacteroides abscessus	Staphylococcus epidermidis (chromosome or plasmid): 5; Staphylococcus aureus (chromosome or plasmid): 1; Staphylococcus (no genomic information): 1;	0	Staphylococcus epidermidis: 5; Staphylococcus aureus: 1;	0	0	NC_013382	Staphylococcus	Bacilli	Bacillales	Staphylococcaceae	Staphylococcus
3003047	qacB	major facilitator superfamily (MFS) antibiotic efflux pump	Strict	GBS358	FT5	Visit 1	2981	Staphylococcus hominis strain 19A plasmid unnamed1, complete sequence	Staphylococcus aureus; Staphylococcus epidermidis	Staphylococcus aureus (chromosome or plasmid): 4; Staphylococcus epidermidis (chromosome or plasmid): 2; Staphylococcus (chromosome or plasmid): 3; Staphylococcus (plasmid): 2;	0	Staphylococcus aureus: 4; Staphylococcus epidermidis: 2;	0	38	NC_013382	Staphylococcus	Bacilli	Bacillales	Staphylococcaceae	Staphylococcus
3002868	dfrG	trimethoprim resistant dihydrofolate reductase dfr	Perfect	PRM587	NS12	In-hospital	1516	Enterococcus faecium strain ME3 chromosome	Staphylococcus aureus; Staphylococcus epidermidis; Enterococcus faecalis; Enterococcus faecium; Escherichia coli; Klebsiella aerogenes; Klebsiella pneumoniae; Staphylococcus pseudintermedius; Streptococcus pyogenes	Staphylococcus aureus (chromosome or plasmid): 1;	0	Staphylococcus aureus: 1;	0	0	NC_016009	Proteobacteria,Bacteroidetes,Firmicutes	Bacilli	Bacillales	Staphylococcaceae	Staphylococcus
3004458	Enterococcus faecalis chloramphenicol acetyltransferase	chloramphenicol acetyltransferase (CAT)	Perfect	PRM587	NS12	In-hospital	2235	Staphylococcus pseudintermedius strain VTH737 chromosome	Enterococcus faecalis; Mycobacterium tuberculosis; Staphylococcus aureus; Enterococcus faecium; Staphylococcus epidermidis; Staphylococcus pseudintermedius; Streptococcus agalactiae	0	0	0	0	227	NC_016009	Proteobacteria,Bacteroidetes,Firmicutes	Bacilli	Bacillales	Staphylococcaceae	Staphylococcus
3002865	dfrC	trimethoprim resistant dihydrofolate reductase dfr	Perfect	GBS421	FT9	Visit 1	1511	Staphylococcus epidermidis strain O47 chromosome, complete genome	Staphylococcus epidermidis; Staphylococcus aureus	Staphylococcus epidermidis (chromosome): 4; Staphylococcus epidermidis (chromosome or plasmid): 89; Staphylococcus (chromosome): 1;	Staphylococcus epidermidis: 4;	Staphylococcus epidermidis: 89;	0	0	NC_018969	Staphylococcus	Bacilli	Bacillales	Staphylococcaceae	Staphylococcus
3000250	ErmC	Erm 23S ribosomal RNA methyltransferase	Strict	GBS421	FT9	Visit 1	1825	Staphylococcus aureus strain SR42 plasmid pSR42, complete sequence	Staphylococcus epidermidis; Burkholderia cepacia; Mycobacteroides abscessus; Neisseria meningitidis; Serratia marcescens; Shigella sonnei; Staphylococcus aureus; Staphylococcus lugdunensis; Staphylococcus pseudintermedius; Streptococcus pneumoniae; Streptococcus pyogenes; Escherichia coli; Enterococcus faecium; Klebsiella pneumoniae; Enterobacter kobei	Staphylococcus aureus (chromosome or plasmid): 46; Staphylococcus epidermidis (chromosome or plasmid): 2; Staphylococcus pseudintermedius (chromosome or plasmid): 1; Staphylococcus aureus (plasmid): 5;	0	Staphylococcus aureus: 46; Staphylococcus epidermidis: 2; Staphylococcus pseudintermedius: 1;	Staphylococcus aureus: 5;	0	NC_018969	Staphylococcus	Bacilli	Bacillales	Staphylococcaceae	Staphylococcus
3000124	mecI	methicillin resistant PBP2	Perfect	GBS421	FT9	Visit 1	4987	Staphylococcus hominis strain C34847, complete genome	Staphylococcus aureus; Staphylococcus epidermidis; Staphylococcus pseudintermedius	Staphylococcus aureus (chromosome): 4; Staphylococcus (chromosome): 4;	Staphylococcus aureus: 4;	0	0	0	NC_018969	Staphylococcus	Bacilli	Bacillales	Staphylococcaceae	Staphylococcus
3000215	mecR1	methicillin resistant PBP2	Perfect	GBS421	FT9	Visit 1	4987	Staphylococcus hominis strain C34847, complete genome	Staphylococcus aureus; Staphylococcus epidermidis; Staphylococcus pseudintermedius	Staphylococcus (chromosome): 60;	0	0	0	0	NC_018969	Staphylococcus	Bacilli	Bacillales	Staphylococcaceae	Staphylococcus
3000617	mecA	methicillin resistant PBP2	Strict	GBS421	FT9	Visit 1	4987	Staphylococcus hominis strain C34847, complete genome	Staphylococcus aureus; Staphylococcus epidermidis; Staphylococcus lugdunensis; Staphylococcus pseudintermedius	Staphylococcus aureus (chromosome): 11;	Staphylococcus aureus: 11;	0	0	0	NC_018969	Staphylococcus	Bacilli	Bacillales	Staphylococcaceae	Staphylococcus
3002835	lnuA	lincosamide nucleotidyltransferase (LNU)	Strict	PRM298	NS1	In-hospital	1367	Staphylococcus warneri strain Cap 100.1 plasmid unnamed3	Staphylococcus aureus; Staphylococcus epidermidis; Streptococcus pneumoniae; Listeria monocytogenes; Enterococcus faecium; Escherichia coli	0	0	0	0	80	NC_019146	Staphylococcus	Bacilli	Bacillales	Staphylococcaceae	Staphylococcus
3000215	mecR1	methicillin resistant PBP2	Strict	PRM484	NS4	Visit 2	3185	Staphylococcus aureus strain 14507 chromosome, complete genome	Staphylococcus aureus; Staphylococcus epidermidis; Staphylococcus pseudintermedius	Staphylococcus (chromosome): 19;	0	0	0	0	NC_022228	Staphylococcus	Bacilli	Bacillales	Staphylococcaceae	Staphylococcus
3002628	aad(6)	ANT(6)	Strict	PRM599	NS8	Visit 2	1685	Enterococcus faecium strain E1077 plasmid pE1077-217, complete sequence	Streptococcus oralis; Campylobacter coli; Campylobacter jejuni; Enterococcus faecalis; Enterococcus faecium; Staphylococcus aureus; Streptococcus agalactiae; Clostridioides difficile; Staphylococcus epidermidis; Staphylococcus pseudintermedius; Streptococcus pyogenes; Streptococcus pneumoniae; Escherichia coli; Klebsiella pneumoniae	Streptococcus pyogenes (chromosome or plasmid): 12; Staphylococcus aureus (chromosome or plasmid): 1; Staphylococcus pseudintermedius (chromosome or plasmid): 1;	0	Streptococcus pyogenes: 12; Staphylococcus aureus: 1; Staphylococcus pseudintermedius: 1;	0	0	CP027488	Staphylococcus	Bacilli	Lactobacillales	Streptococcaceae	Streptococcus
3002628	aad(6)	ANT(6)	Strict	PRM468	NS3	Visit 1	1687	Staphylococcus aureus strain Guangzhou-SAU071 chromosome, complete genome	Streptococcus oralis; Enterobacter hormaechei; Campylobacter coli; Campylobacter jejuni; Enterococcus faecalis; Enterococcus faecium; Staphylococcus aureus; Streptococcus agalactiae; Clostridioides difficile; Staphylococcus epidermidis; Staphylococcus pseudintermedius; Streptococcus pyogenes; Escherichia coli; Klebsiella pneumoniae; Klebsiella aerogenes	Streptococcus pyogenes (chromosome or plasmid): 6; Staphylococcus aureus (chromosome or plasmid): 2; Enterococcus faecium (chromosome or plasmid): 2; Enterococcus faecalis (chromosome or plasmid): 1;	0	Streptococcus pyogenes: 6; Staphylococcus aureus: 2; Enterococcus faecium: 2; Enterococcus faecalis: 1;	0	0	CP027488	Enterococcus	Bacilli	Lactobacillales	Streptococcaceae	Streptococcus
3000186	tetM	tetracycline-resistant ribosomal protection protein	Strict	GBS358	FT5	Visit 1	2853	Streptococcus pneumoniae strain 2245STDY5699394 genome assembly, chromosome: 1	Neisseria gonorrhoeae; Streptococcus agalactiae; Staphylococcus aureus; Streptococcus pyogenes; Streptococcus pneumoniae; Escherichia coli; Klebsiella pneumoniae; Clostridioides difficile; Enterococcus faecalis; Enterococcus faecium; Listeria monocytogenes; Staphylococcus pseudintermedius	Streptococcus pyogenes (chromosome or plasmid): 21; Escherichia coli (chromosome or plasmid): 1; Streptococcus pneumoniae (chromosome or plasmid): 1;	0	Streptococcus pyogenes: 21; Escherichia coli: 1; Streptococcus pneumoniae: 1;	0	0	CP035352	Staphylococcaceae	Bacilli	Lactobacillales	Streptococcaceae	Streptococcus
3000190	tetO	tetracycline-resistant ribosomal protection protein	Strict	GBS394	FT7	Visit 1	2662	Clostridiales genomosp. BVAB1 isolate UAB071 chromosome, complete genome	Streptococcus agalactiae; Streptococcus anginosus; Streptococcus constellatus; Streptococcus pyogenes; Escherichia coli; Enterococcus faecalis; Campylobacter coli; Campylobacter jejuni; Clostridioides difficile	Streptococcus anginosus (chromosome or plasmid): 27; Enterococcus faecalis (chromosome or plasmid): 1; Campylobacter jejuni (chromosome or plasmid): 1; Streptococcus (chromosome or plasmid): 18;	0	Streptococcus anginosus: 27; Enterococcus faecalis: 1; Campylobacter jejuni: 1;	0	0	CP036332	Gammaproteobacteria	Bacilli	Lactobacillales	Streptococcaceae	Streptococcus
3000190	tetO	tetracycline-resistant ribosomal protection protein	Strict	GBS162	FT3	Visit 1	1988	Streptococcus canis strain HL_77_1 chromosome, complete genome	Enterococcus faecalis; Enterococcus faecium; Streptococcus agalactiae; Streptococcus pneumoniae; Streptococcus pyogenes; Staphylococcus aureus; Campylobacter jejuni; Campylobacter coli	0	0	0	0	0	NC_010500	Gammaproteobacteria	Bacilli	Lactobacillales	Streptococcaceae	Streptococcus
3002837	lnuC	lincosamide nucleotidyltransferase (LNU)	Strict	PRM915	PS4	Visit 2	1389	Uncultured prokaryote from Rat gut metagenome metamobilome, plasmid pRGRH0135	Streptococcus agalactiae; Campylobacter coli; Campylobacter jejuni; Enterococcus faecalis; Escherichia coli; Clostridioides difficile	Streptococcus agalactiae (chromosome or plasmid): 70;	0	Streptococcus agalactiae: 70;	0	0	NC_012661	Glaesserella	Bacilli	Lactobacillales	Streptococcaceae	Streptococcus
3001094	SHV-36	SHV beta-lactamases	Perfect	PRM760	NS11	Visit 1	1268	Klebsiella pneumoniae strain INF235-sc-2280127 chromosome, complete genome	Klebsiella pneumoniae	0	0	0	0	0	None	NA	Gammaproteobacteria	Enterobacteriales	Enterobacteriaceae	Klebsiella
3001845	ACT-25	ACT beta-lactamase	Strict	PRM483	NS5	Visit 1	1305	Enterobacter hormaechei strain E70 chromosome, complete genome	Enterobacter cloacae; Enterobacter hormaechei	Enterobacter (chromosome): 7;	0	0	0	0	None	NA	Gammaproteobacteria	Enterobacteriales	Enterobacteriaceae	Enterobacter
3004720	Tet(X4)	Tetracycline inactivation enzymes	Strict	PRM484	NS4	Visit 2	1348	Uncultured bacterium clone TE_08X_000_Contig_8 genomic sequence	Escherichia coli; Klebsiella pneumoniae; Shigella flexneri	0	0	0	0	7	None	NA	None	None	None	None
3003655	ACT-38	ACT beta-lactamase	Strict	PRM760	NS11	Visit 1	1389	Leclercia sp. 4-9-1-25 chromosome, complete genome	Enterobacter hormaechei	Enterobacter (chromosome): 7;	0	0	0	0	None	NA	Gammaproteobacteria	Enterobacteriales	Enterobacteriaceae	Enterobacter
3003723	vanI	Vancomycin resistance genes	Strict	PRM832	NS10	Visit 2	1390	Streptomyces rimosus strain ATCC 10970 chromosome, complete genome	No data	0	0	0	0	0	None	NA	None	None	None	None
3002999	CblA-1	CblA beta-lactamase	Strict	PRM867	NS13	Visit 3	1426	Top hits were uncultured bacteria with this in the top 10: Bacteroides uniformis CL03T12C37 chromosome, complete genome	mixed culture	0	0	0	0	0	None	NA	None	None	None	None
3003172	ACT-37	ACT beta-lactamase	Strict	PRM426	NS2	Visit 1	1446	Enterobacter hormaechei subsp. hormaechei strain 34983, complete genome	Enterobacter cloacae; Enterobacter hormaechei	Enterobacter hormaechei (chromosome): 128;	Enterobacter hormaechei: 128;	0	0	0	None	NA	Gammaproteobacteria	Enterobacteriales	Enterobacteriaceae	Enterobacter
3003154	SHV-187	SHV beta-lactamases	Perfect	PRM832	NS10	Visit 2	1446	Klebsiella pneumoniae strain A16KP0119 chromosome, complete genome	No data	0	0	0	0	0	None	NA	None	None	None	None
3002148	DHA-17	DHA beta-lactamse	Perfect	PRM935	NS12	Visit 4	1454	Morganella morganii strain MMAS2018 chromosome, complete genome	Morganella morganii	Morganella morganii (chromosome): 3; Morganella morganii (chromosome or plasmid): 6;	Morganella morganii: 3;	Morganella morganii: 6;	0	0	None	NA	Gammaproteobacteria	Enterobacteriales	Enterobacteriaceae	Morganella
3004623	AAC(3)-IId	AAC(3)	Perfect	PRM795	NS12	Visit 3	1481	Escherichia coli strain SCU-147 plasmid pSCU-147-1, complete sequence	Acinetobacter baumannii; Acinetobacter junii; Acinetobacter lwoffii; Acinetobacter nosocomialis; Citrobacter amalonaticus; Citrobacter freundii; Citrobacter koseri; Citrobacter youngae; Enterobacter cloacae; Enterobacter hormaechei; Enterobacter kobei; Escherichia coli; Klebsiella aerogenes; Klebsiella oxytoca; Klebsiella pneumoniae; Morganella morganii; Proteus mirabilis; Providencia rettgeri; P…	0	0	0	0	0	None	NA	Gammaproteobacteria	Enterobacteriales	Enterobacteriaceae	Escherichia
3001059	SHV-1	SHV beta-lactamases	Strict	PRM677	NS11	In-Hospital	1495	Klebsiella pneumoniae strain FDAARGOS_566 chromosome 1, complete sequence	Escherichia coli; Klebsiella pneumoniae	Klebsiella pneumoniae (chromosome or plasmid): 1;	0	Klebsiella pneumoniae: 1;	0	0	None	NA	Gammaproteobacteria	Enterobacteriales	Enterobacteriaceae	Klebsiella
3002999	CblA-1	CblA beta-lactamase	Strict	PRM484	NS4	Visit 2	1501	Uncultured bacterium clone PE_03D_000_Contig_4 genomic sequence	mixed culture	0	0	0	0	0	None	NA	None	None	None	None
3003154	SHV-187	SHV beta-lactamases	Perfect	PRM907	NS11	Visit 3	1513	Klebsiella pneumoniae strain A16KP0119 chromosome, complete genome	Klebsiella pneumoniae	0	0	0	0	0	None	NA	Gammaproteobacteria	Enterobacteriales	Enterobacteriaceae	Klebsiella
3002999	CblA-1	CblA beta-lactamase	Perfect	GBS378	FT6	Visit 1	1528	Top hits were uncultured bacteria with this in the top 10: Bacteroides uniformis ORF2, partial cds and beta-lactamase (cblA) gene, complete cds	mixed culture	0	0	0	0	0	None	NA	None	None	None	None
3000230	ANT(2'')-Ia	ANT(2'')	Strict	PRM785	PS4	In-hospital	1562	Corynebacterium asperum class 1 integron containing transposon intI1 gene, aadB gene, ORFX, oxa2 gene and aadA1 gene	Acinetobacter baumannii; Enterobacter cloacae; Enterobacter hormaechei; Enterobacter kobei; Klebsiella pneumoniae; Pseudomonas aeruginosa; Escherichia coli; Stenotrophomonas maltophilia; Serratia marcescens; Salmonella enterica	Enterobacter hormaechei (chromosome or plasmid): 2; Klebsiella pneumoniae (chromosome or plasmid): 1;	0	Enterobacter hormaechei: 2; Klebsiella pneumoniae: 1;	0	0	None	NA	Gammaproteobacteria	Enterobacteriales	Enterobacteriaceae	Enterobacter
3002148	DHA-17	DHA beta-lactamse	Perfect	PRM934	NS11	Visit 4	1595	Morganella morganii strain MMAS2018 chromosome, complete genome	Morganella morganii; Klebsiella pneumoniae	Morganella morganii (chromosome): 4; Morganella morganii (chromosome or plasmid): 21;	Morganella morganii: 4;	Morganella morganii: 21;	0	0	None	NA	Gammaproteobacteria	Enterobacteriales	Enterobacteriaceae	Morganella
3003171	ACT-36	ACT beta-lactamase	Strict	PRM870	NS9	Visit 4	1598	Enterobacter hormaechei strain SCEH020042 chromosome, complete genome	Escherichia coli; Enterobacter cloacae	Enterobacter (chromosome): 5;	0	0	0	0	None	NA	Gammaproteobacteria	Enterobacteriales	Enterobacteriaceae	Enterobacter
3004623	AAC(3)-IId	AAC(3)	Perfect	PRM839	NS5	Visit 4	1618	Escherichia coli strain SCU-147 plasmid pSCU-147-1, complete sequence	Escherichia coli; Acinetobacter baumannii; Acinetobacter junii; Acinetobacter lwoffii; Acinetobacter nosocomialis; Citrobacter amalonaticus; Citrobacter freundii; Citrobacter koseri; Citrobacter youngae; Enterobacter cloacae; Enterobacter hormaechei; Enterobacter kobei; Klebsiella aerogenes; Klebsiella oxytoca; Klebsiella pneumoniae; Morganella morganii; Proteus mirabilis; Providencia rettgeri; P…	Klebsiella pneumoniae (chromosome or plasmid): 4; Escherichia coli (chromosome or plasmid): 3;	0	Klebsiella pneumoniae: 4; Escherichia coli: 3;	0	0	None	NA	Gammaproteobacteria	Enterobacteriales	Enterobacteriaceae	Escherichia
3001608	OXA-417	OXA beta-lactamase	Perfect	PRM832	NS10	Visit 2	1631	Acinetobacter pittii DNA, complete genome, strain: WP2-W18-ESBL-11	Acinetobacter calcoaceticus	0	0	0	0	0	None	NA	Gammaproteobacteria	Pseudomonadales	Moraxellaceae	Acinetobacter
3002999	CblA-1	CblA beta-lactamase	Strict	PRM473	NS6	Visit 1	1643	Uncultured bacterium clone AX_08G_000_Contig_10 genomic sequence	mixed culture	0	0	0	0	0	None	NA	None	None	None	None
3001117	SHV-62	SHV beta-lactamases	Perfect	PRM795	NS12	Visit 3	1655	Klebsiella pneumoniae isolate INF323-sc-2280125 genome assembly, chromosome: 1	Klebsiella pneumoniae	Klebsiella pneumoniae (chromosome or plasmid): 32;	0	Klebsiella pneumoniae: 32;	0	0	None	NA	Gammaproteobacteria	Enterobacteriales	Enterobacteriaceae	Klebsiella
3001877	CTX-M-14	CTX-M beta-lactamase	Perfect	PRM839	NS5	Visit 4	1673	Escherichia coli strain DH5alpha plasmid pESBL76, complete sequence	Escherichia coli; Citrobacter freundii; Enterobacter asburiae; Enterobacter cloacae; Enterobacter hormaechei; Klebsiella oxytoca; Klebsiella pneumoniae; Proteus mirabilis; Salmonella enterica; Serratia marcescens; Shigella flexneri; Shigella sonnei; Vibrio parahaemolyticus; Klebsiella aerogenes	0	0	0	0	0	None	NA	Gammaproteobacteria	Enterobacteriales	Enterobacteriaceae	Escherichia
3002999	CblA-1	CblA beta-lactamase	Strict	PRM866	NS13	Visit 2	1677	Top hits were uncultured bacteria with this in the top 10: Bacteroides uniformis strain CL06T03C05 chromosome, complete genome	mixed culture	0	0	0	0	0	None	NA	None	None	None	None
3002999	CblA-1	CblA beta-lactamase	Strict	GBS153	FT1	Visit 1	1691	Top hits were uncultured bacteria with this in the top 10: Bacteroides uniformis ORF2, partial cds and beta-lactamase (cblA) gene, complete cds	mixed culture	0	0	0	0	0	None	NA	None	None	None	None
3001059	SHV-1	SHV beta-lactamases	Perfect	PRM298	NS1	In-Hospital	1705	Klebsiella pneumoniae strain E16KP0288 chromosome, complete genome	Escherichia coli; Klebsiella oxytoca; Klebsiella pneumoniae	0	0	0	0	0	None	NA	Gammaproteobacteria	Enterobacteriales	Enterobacteriaceae	Klebsiella
3001090	SHV-32	SHV beta-lactamases	Perfect	PRM473	NS6	Visit 1	1856	Klebsiella pneumoniae strain FDAARGOS_1324 chromosome, complete genome	Klebsiella pneumoniae	Klebsiella pneumoniae (chromosome or plasmid): 77;	0	Klebsiella pneumoniae: 77;	0	0	None	NA	Gammaproteobacteria	Enterobacteriales	Enterobacteriaceae	Klebsiella
3001838	ACT-17	ACT beta-lactamase	Perfect	PRM901	PS5	Visit 1	1881	Enterobacter hormaechei strain Y233 chromosome, complete genome	Enterobacter cloacae; Enterobacter hormaechei; Klebsiella pneumoniae	Enterobacter hormaechei (chromosome): 14; Enterobacter (chromosome): 14;	Enterobacter hormaechei: 14;	0	0	0	None	NA	Gammaproteobacteria	Enterobacteriales	Enterobacteriaceae	Enterobacter
3003171	ACT-36	ACT beta-lactamase	Strict	PRM473	NS6	Visit 1	1905	Enterobacter hormaechei strain E5 chromosome, complete genome	Enterobacter hormaechei; Escherichia coli	0	0	0	0	0	None	NA	Gammaproteobacteria	Enterobacteriales	Enterobacteriaceae	Enterobacter
3001780	OXA-85	OXA beta-lactamase	Perfect	PRM640	NS13	Visit 1	1913	Fusobacterium pseudoperiodonticum strain KCOM 1277 chromosome, complete genome	Fusobacterium nucleatum	0	0	0	0	0	None	NA	Fusobacteriia	Fusobacteriales	Fusobacteriaceae	Fusobacterium
3001099	SHV-41	SHV beta-lactamases	Perfect	PRM457	NS9	Visit 1	1936	Klebsiella pneumoniae strain RHB30-C05 chromosome, complete genome	Klebsiella pneumoniae	Klebsiella pneumoniae (chromosome or plasmid): 259; Acinetobacter baumannii (chromosome or plasmid): 1; Escherichia coli (chromosome or plasmid): 1;	0	Klebsiella pneumoniae: 259; Acinetobacter baumannii: 1; Escherichia coli: 1;	0	0	None	NA	Gammaproteobacteria	Enterobacteriales	Enterobacteriaceae	Klebsiella
3001841	ACT-20	ACT beta-lactamase	Strict	PRM640	NS13	Visit 1	1944	Enterobacter hormaechei subsp. xiangfangensis strain Ec61 chromosome, complete genome	Enterobacter hormaechei; Enterobacter cloacae	Enterobacter (chromosome): 56; Enterobacter (no genomic information): 5;	0	0	0	0	None	NA	Gammaproteobacteria	Enterobacteriales	Enterobacteriaceae	Enterobacter
3001845	ACT-25	ACT beta-lactamase	Perfect	PRM907	NS11	Visit 3	1944	Enterobacter cloacae strain 174 chromosome, complete genome	No data	0	0	0	0	0	None	NA	None		None	None
3003171	ACT-36	ACT beta-lactamase	Strict	PRM760	NS11	Visit 1	1959	Enterobacter hormaechei strain E5 chromosome, complete genome	Enterobacter cloacae; Enterobacter hormaechei; Escherichia coli	Enterobacter (chromosome): 1;	0	0	0	0	None	NA	Gammaproteobacteria	Enterobacteriales	Enterobacteriaceae	Enterobacter
3002148	DHA-17	DHA beta-lactamse	Perfect	PRM907	NS11	Visit 3	1982	Morganella morganii strain MMAS2018 chromosome, complete genome	Morganella morganii; Klebsiella pneumoniae	Morganella morganii (chromosome): 1; Morganella morganii (chromosome or plasmid): 17;	Morganella morganii: 1;	Morganella morganii: 17;	0	0	None	NA	Gammaproteobacteria	Enterobacteriales	Enterobacteriaceae	Morganella
3002999	CblA-1	CblA beta-lactamase	Strict	PRM933	NS13	Visit 4	2004	Top hits were uncultured bacteria with this in the top 10: Bacteroides uniformis CL03T12C37 chromosome, complete genome	mixed culture	0	0	0	0	0	None	NA	None	None	None	None
3001084	SHV-26	SHV beta-lactamases	Perfect	PRM908	NS2	Visit 4	2006	Klebsiella pneumoniae strain Bckp206 chromosome, complete genome	Klebsiella pneumoniae	Klebsiella pneumoniae (chromosome or plasmid): 91;	0	Klebsiella pneumoniae: 91;	0	0	None	NA	Gammaproteobacteria	Enterobacteriales	Enterobacteriaceae	Klebsiella
3003171	ACT-36	ACT beta-lactamase	Strict	PRM484	NS4	Visit 2	2141	Enterobacter hormaechei strain E5 chromosome, complete genome	Enterobacter cloacae; Escherichia coli	Enterobacter cloacae (chromosome): 1; Enterobacter (chromosome): 1;	Enterobacter cloacae: 1;	0	0	0	None	NA	Gammaproteobacteria	Enterobacteriales	Enterobacteriaceae	Enterobacter
3000205	tetX	Tetracycline inactivation enzymes	Strict	PRM473	NS6	Visit 1	2250	Top hits were uncultured bacteria with this in the top 10: Bacteroides fragilis strain FDAARGOS_763 plasmid unnamed2, complete sequence	Bacteroides fragilis; Escherichia coli	Acinetobacter (plasmid): 26;	0	0	0	61	None	NA	None	None	None	None
3000205	tetX	Tetracycline inactivation enzymes	Strict	PRM794	NS12	Visit 2	2250	Top hits were uncultured bacteria with this in the top 10: Bacteroides fragilis strain FDAARGOS_763 plasmid unnamed2, complete sequence	Bacteroides fragilis; Escherichia coli	Acinetobacter (plasmid): 35;	0	0	0	77	None	NA	None	None	None	None
3001090	SHV-32	SHV beta-lactamases	Perfect	PRM426	NS2	Visit 1	2284	Klebsiella pneumoniae strain FDAARGOS_1324 chromosome, complete genome	Klebsiella pneumoniae	Klebsiella pneumoniae (chromosome): 3; Klebsiella pneumoniae (chromosome or plasmid): 261;	Klebsiella pneumoniae: 3;	Klebsiella pneumoniae: 261;	0	0	None	NA	Gammaproteobacteria	Enterobacteriales	Enterobacteriaceae	Klebsiella
3000205	tetX	Tetracycline inactivation enzymes	Strict	PRM587	NS12	In-Hospital	2305	Top hits were uncultured bacteria with this in the top 10: Bacteroides fragilis strain FDAARGOS_763 plasmid unnamed2, complete sequence	Bacteroides fragilis; Escherichia coli	Acinetobacter (plasmid): 924;	0	0	0	2123	None	NA	None	None	None	None
3001877	CTX-M-14	CTX-M beta-lactamase	Perfect	PRM534	NS5	In-Hospital	2331	Escherichia coli strain DH5alpha plasmid pESBL76, complete sequence	Escherichia coli; Citrobacter freundii; Enterobacter asburiae; Enterobacter cloacae; Enterobacter hormaechei; Klebsiella oxytoca; Klebsiella pneumoniae; Proteus mirabilis; Salmonella enterica; Serratia marcescens; Shigella flexneri; Shigella sonnei; Vibrio parahaemolyticus; Klebsiella aerogenes	Klebsiella pneumoniae (chromosome or plasmid): 1;	0	Klebsiella pneumoniae: 1;	0	0	None	NA	Gammaproteobacteria	Enterobacteriales	Enterobacteriaceae	Escherichia
3001838	ACT-17	ACT beta-lactamase	Perfect	PRM902	PS6	Visit 1	2344	Enterobacter hormaechei strain NCTC 9394 genome assembly, ENC001	Enterobacter cloacae; Enterobacter hormaechei; Klebsiella pneumoniae	Enterobacter hormaechei (chromosome): 43; Enterobacter (chromosome): 43;	Enterobacter hormaechei: 43;	0	0	0	None	NA	Gammaproteobacteria	Enterobacteriales	Enterobacteriaceae	Enterobacter
3004720	Tet(X4)	Tetracycline inactivation enzymes	Strict	PRM474	NS13	In-Hospital	2348	Top hits were uncultured bacteria with this in the top 10: Bacteroides fragilis strain FDAARGOS_763 plasmid unnamed2, complete sequence	Escherichia coli; Klebsiella pneumoniae; Shigella flexneri	0	0	0	0	15	None	NA	None	None	None	None
3001844	ACT-24	ACT beta-lactamase	Strict	PRM457	NS9	Visit 1	2489	Enterobacter hormaechei strain SCEH020042 chromosome, complete genome	Enterobacter cloacae; Enterobacter hormaechei	Enterobacter hormaechei (chromosome): 3; Enterobacter (chromosome): 123; Enterobacter (no genomic information): 1;	Enterobacter hormaechei: 3;	0	0	0	None	NA	Gammaproteobacteria	Enterobacteriales	Enterobacteriaceae	Enterobacter
3002169	MIR-3	MIR beta-lactamase	Strict	PRM457	NS9	Visit 1	2489	Enterobacter hormaechei strain SCEH020042 chromosome, complete genome	Enterobacter cloacae	Enterobacter cloacae (chromosome): 15;	Enterobacter cloacae: 15;	0	0	0	None	NA	Gammaproteobacteria	Enterobacteriales	Enterobacteriaceae	Enterobacter
3002895	SAT-2 or SAT-1?	streptothricin acetyltransferase (SAT)	Perfect	PRM901	PS5	Visit 1	2871	Escherichia coli strain AH01 chromosome, complete genome	Escherichia coli; Acinetobacter baumannii; Acinetobacter lwoffii; Citrobacter freundii; Enterobacter cloacae; Enterobacter hormaechei; Enterobacter kobei; Klebsiella oxytoca; Klebsiella pneumoniae; Morganella morganii; Proteus mirabilis; Proteus vulgaris; Providencia rettgeri; Providencia stuartii; Pseudomonas aeruginosa; Raoultella planticola; Salmonella enterica; Serratia marcescens; Shigella d…	0	0	0	0	0	None	NA	Gammaproteobacteria	Enterobacteriales	Enterobacteriaceae	Escherichia
3001838	ACT-17	ACT beta-lactamase	Strict	PRM388	NS6	In-hospital	3098	Enterobacter hormaechei strain 49589CZ chromosome, complete genome	Enterobacter cloacae; Enterobacter hormaechei; Klebsiella aerogenes; Klebsiella pneumoniae	Enterobacter hormaechei (chromosome): 30; Enterobacter cloacae (chromosome): 7; Klebsiella pneumoniae (chromosome): 1; Enterobacter (chromosome): 187; Enterobacter (no genomic information): 1;	Enterobacter hormaechei: 30; Enterobacter cloacae: 7; Klebsiella pneumoniae: 1;	0	0	0	None	NA	Gammaproteobacteria	Enterobacteriales	Enterobacteriaceae	Enterobacter
3002923	vanRD	Vancomycin resistance genes	Strict	PRM947	PS2	Visit 4	3271	Escherichia coli strain NT1N31 chromosome, complete genome	Enterococcus faecalis; Enterococcus faecium	0	0	0	0	0	None	NA	None	None	None	None
3000205	tetX	Tetracycline inactivation enzymes	Strict	PRM897	NS7	Visit 4	3840	Top hits were uncultured bacteria with this in the top 10: Bacteroides fragilis strain FDAARGOS_763 plasmid unnamed2, complete sequence	Bacteroides fragilis; Escherichia coli	Acinetobacter (plasmid): 1291;	0	0	0	4953	None	NA	None	None	None	None
3001059	SHV-1	SHV beta-lactamases	Perfect	PRM364	NS4	In-Hospital	4182	Enterococcus faecalis strain TH4125 chromosome, complete genome	Klebsiella pneumoniae; Escherichia coli; Salmonella enterica	Klebsiella pneumoniae (chromosome or plasmid): 3; Acinetobacter baumannii (chromosome or plasmid): 1;	0	Klebsiella pneumoniae: 3; Acinetobacter baumannii: 1;	0	0	None	NA	Gammaproteobacteria	Enterobacteriales	Enterobacteriaceae	Klebsiella
3003171	ACT-36	ACT beta-lactamase	Strict	PRM427	NS10	In-hospital	4625	Enterobacter hormaechei strain RHBSTW-00016 chromosome, complete genome	Enterobacter cloacae; Enterobacter hormaechei; Escherichia coli	Enterobacter hormaechei (chromosome): 10; Enterobacter cloacae (chromosome): 1; Enterobacter (chromosome): 227;	Enterobacter hormaechei: 10; Enterobacter cloacae: 1;	0	0	0	None	NA	Gammaproteobacteria	Enterobacteriales	Enterobacteriaceae	Enterobacter
3002175	MIR-10	MIR beta-lactamase	Strict	PRM833	NS10	Visit 3	4914	Escherichia coli strain 144 chromosome	Enterobacter asburiae	Enterobacter cloacae (chromosome): 37; Enterobacter (chromosome): 1;	Enterobacter cloacae: 37;	0	0	0	None	NA	Gammaproteobacteria	Enterobacteriales	Enterobacteriaceae	Enterobacter
3000368	vanC	Vancomycin resistance genes	Strict	PRM934	NS11	Visit 4	6165	Enterococcus gallinarum strain FDAARGOS_728 chromosome, complete genome	Enterococcus gallinarum	0	0	0	0	0	None	NA	Bacilli	Lactobacillales	Enterococcaceae	Enterococcus
3002922	vanRC	Vancomycin resistance genes	Strict	PRM934	NS11	Visit 4	6165	Enterococcus gallinarum strain FDAARGOS_728 chromosome, complete genome	Enterococcus gallinarum; Enterococcus faecium	0	0	0	0	0	None	NA	Bacilli	Lactobacillales	Enterococcaceae	Enterococcus
3002933	vanSC	Vancomycin resistance genes	Strict	PRM934	NS11	Visit 4	6165	Enterococcus gallinarum strain FDAARGOS_728 chromosome, complete genome	Enterococcus gallinarum	0	0	0	0	0	None	NA	Bacilli	Lactobacillales	Enterococcaceae	Enterococcus
3002966	vanXYC	Vancomycin resistance genes	Perfect	PRM934	NS11	Visit 4	6165	Enterococcus gallinarum strain FDAARGOS_728 chromosome, complete genome	Enterococcus gallinarum	0	0	0	0	0	None	NA	Bacilli	Lactobacillales	Enterococcaceae	Enterococcus
3002970	vanTC	Vancomycin resistance genes	Strict	PRM934	NS11	Visit 4	6165	Enterococcus gallinarum strain FDAARGOS_728 chromosome, complete genome	Enterococcus gallinarum	0	0	0	0	0	None	NA	Bacilli	Lactobacillales	Enterococcaceae	Enterococcus
3000368	vanC	Vancomycin resistance genes	Strict	PRM839	NS5	Visit 4	6373	Enterococcus gallinarum strain EGM181 chromosome, complete genome	Enterococcus gallinarum	0	0	0	0	0	None	NA	Bacilli	Lactobacillales	Enterococcaceae	Enterococcus
3002922	vanRC	Vancomycin resistance genes	Strict	PRM839	NS5	Visit 4	6373	Enterococcus gallinarum strain EGM181 chromosome, complete genome	Enterococcus gallinarum	0	0	0	0	0	None	NA	Bacilli	Lactobacillales	Enterococcaceae	Enterococcus
3002966	vanXYC	Vancomycin resistance genes	Perfect	PRM839	NS5	Visit 4	6373	Enterococcus gallinarum strain EGM181 chromosome, complete genome	Enterococcus gallinarum	0	0	0	0	0	None	NA	Bacilli	Lactobacillales	Enterococcaceae	Enterococcus
3002970	vanTC	Vancomycin resistance genes	Strict	PRM839	NS5	Visit 4	6373	Enterococcus gallinarum strain EGM181 chromosome, complete genome	Enterococcus gallinarum	0	0	0	0	0	None	NA	Bacilli	Lactobacillales	Enterococcaceae	Enterococcus
3000368	vanC	Vancomycin resistance genes	Strict	PRM907	NS11	Visit 3	6688	Enterococcus sp. FDAARGOS_553 chromosome, complete genome	Enterococcus gallinarum	0	0	0	0	0	None	NA	Bacilli	Lactobacillales	Enterococcaceae	Enterococcus
3002922	vanRC	Vancomycin resistance genes	Strict	PRM907	NS11	Visit 3	6688	Enterococcus sp. FDAARGOS_553 chromosome, complete genome	Enterococcus gallinarum; Enterococcus faecium	0	0	0	0	0	None	NA	Bacilli	Lactobacillales	Enterococcaceae	Enterococcus
3002933	vanSC	Vancomycin resistance genes	Strict	PRM907	NS11	Visit 3	6688	Enterococcus sp. FDAARGOS_553 chromosome, complete genome	Enterococcus gallinarum	0	0	0	0	0	None	NA	Bacilli	Lactobacillales	Enterococcaceae	Enterococcus
3002966	vanXYC	Vancomycin resistance genes	Perfect	PRM907	NS11	Visit 3	6688	Enterococcus sp. FDAARGOS_553 chromosome, complete genome	Enterococcus gallinarum	0	0	0	0	0	None	NA	Bacilli	Lactobacillales	Enterococcaceae	Enterococcus
3002970	vanTC	Vancomycin resistance genes	Strict	PRM907	NS11	Visit 3	6688	Enterococcus sp. FDAARGOS_553 chromosome, complete genome	Enterococcus gallinarum	0	0	0	0	0	None	NA	Bacilli	Lactobacillales	Enterococcaceae	Enterococcus
3004623	AAC(3)-IId	AAC(3)	Perfect	PRM534	NS5	In-Hospital	7381	Escherichia coli strain U15A plasmid pU15A_A, complete sequence	Escherichia coli; Acinetobacter baumannii; Acinetobacter junii; Acinetobacter lwoffii; Acinetobacter nosocomialis; Citrobacter amalonaticus; Citrobacter freundii; Citrobacter koseri; Citrobacter youngae; Enterobacter cloacae; Enterobacter hormaechei; Enterobacter kobei; Klebsiella aerogenes; Klebsiella oxytoca; Klebsiella pneumoniae; Morganella morganii; Proteus mirabilis; Providencia rettgeri; P…	Klebsiella pneumoniae (chromosome or plasmid): 12; Escherichia coli (chromosome or plasmid): 2; Pseudomonas aeruginosa (chromosome or plasmid): 2; Enterobacter hormaechei (chromosome or plasmid): 1;	0	Klebsiella pneumoniae: 12; Escherichia coli: 2; Pseudomonas aeruginosa: 2; Enterobacter hormaechei: 1;	0	0	None	NA	Gammaproteobacteria	Enterobacteriales	Enterobacteriaceae	Escherichia
3000368	vanC	Vancomycin resistance genes	Strict	PRM935	NS12	Visit 4	7918	Enterococcus sp. FDAARGOS_553 chromosome, complete genome	Enterococcus gallinarum	0	0	0	0	0	None	NA	Bacilli	Lactobacillales	Enterococcaceae	Enterococcus
3002922	vanRC	Vancomycin resistance genes	Strict	PRM935	NS12	Visit 4	7918	Enterococcus sp. FDAARGOS_553 chromosome, complete genome	Enterococcus gallinarum; Enterococcus faecium	0	0	0	0	0	None	NA	Bacilli	Lactobacillales	Enterococcaceae	Enterococcus
3002966	vanXYC	Vancomycin resistance genes	Perfect	PRM935	NS12	Visit 4	7918	Enterococcus sp. FDAARGOS_553 chromosome, complete genome	Enterococcus gallinarum; Enterococcus faecium	0	0	0	0	0	None	NA	Bacilli	Lactobacillales	Enterococcaceae	Enterococcus
3002970	vanTC	Vancomycin resistance genes	Strict	PRM935	NS12	Visit 4	7918	Enterococcus sp. FDAARGOS_553 chromosome, complete genome	Enterococcus gallinarum	0	0	0	0	0	None	NA	Bacilli	Lactobacillales	Enterococcaceae	Enterococcus
3002895	SAT-2 or SAT-1?	streptothricin acetyltransferase (SAT)	Perfect	GBS171	FT4	Visit 1	8221	Escherichia coli strain SCU-306 chromosome, complete genome	Escherichia coli; Acinetobacter baumannii; Acinetobacter lwoffii; Citrobacter freundii; Enterobacter cloacae; Enterobacter hormaechei; Enterobacter kobei; Klebsiella oxytoca; Klebsiella pneumoniae; Morganella morganii; Proteus mirabilis; Proteus vulgaris; Providencia rettgeri; Providencia stuartii; Pseudomonas aeruginosa; Raoultella planticola; Salmonella enterica; Serratia marcescens; Shigella d…	Escherichia coli (chromosome or plasmid): 7; Providencia rettgeri (chromosome or plasmid): 1; Shigella flexneri (chromosome or plasmid): 1;	0	Escherichia coli: 7; Providencia rettgeri: 1; Shigella flexneri: 1;	0	5	None	NA	Gammaproteobacteria	Enterobacteriales	Enterobacteriaceae	Escherichia
3002628	aad(6)	ANT(6)	Strict	PRM879	PS2	Visit 2	1274	Enterococcus faecium strain 16-164 plasmid p16-164_1, complete sequence	Streptococcus oralis; Enterococcus faecium; Staphylococcus aureus; Staphylococcus epidermidis; Streptococcus agalactiae; Enterococcus faecalis; Streptococcus pyogenes; Staphylococcus pseudintermedius; Campylobacter coli; Campylobacter jejuni; Clostridioides difficile	Streptococcus pyogenes (chromosome or plasmid): 1; Staphylococcus aureus (chromosome or plasmid): 1;	0	Streptococcus pyogenes: 1; Staphylococcus aureus: 1;	0	0	U32369	Exiguobacterium	Gammaproteobacteria	Enterobacteriales	Enterobacteriaceae	Escherichia
3003196	tet(45)	major facilitator superfamily (MFS) antibiotic efflux pump	Strict	PRM794	NS12	Visit 2	1371	Streptococcus gallolyticus strain FDAARGOS_666 chromosome	Enterococcus faecalis; Enterococcus faecium; Streptococcus anginosus; Staphylococcus aureus; Streptococcus pyogenes	0	0	0	0	0	U32369	Enterococcus	Bacilli	Lactobacillales	Enterococcaceae	Enterococcus
3003196	tet(45)	major facilitator superfamily (MFS) antibiotic efflux pump	Strict	PRM774	NS4	Visit 4	1721	Lactococcus garvieae strain LG1267 plasmid pLG1267-optrA, complete sequence	Enterococcus faecalis; Enterococcus faecium; Klebsiella pneumoniae; Staphylococcus aureus; Streptococcus agalactiae; Streptococcus anginosus; Streptococcus pyogenes	0	0	0	0	0	U32369	Enterococcus	Bacilli	Lactobacillales	None	None
3003196	tet(45)	major facilitator superfamily (MFS) antibiotic efflux pump	Strict	PRM845	PS2	Visit 1	1893	Enterococcus faecalis strain E211 plasmid pE211-2, complete sequence	Enterococcus faecium; Staphylococcus aureus; Streptococcus agalactiae; Enterococcus faecalis; Klebsiella pneumoniae; Streptococcus anginosus; Streptococcus pyogenes; Campylobacter coli	Enterococcus faecalis (chromosome or plasmid): 1;	0	Enterococcus faecalis: 1;	0	0	U32369	Exiguobacterium	Campylobacteria	Campylobacterales	Campylobacteraceae	Campylobacter
3003196	tet(45)	major facilitator superfamily (MFS) antibiotic efflux pump	Strict	PRM775	NS3	Visit 4	1956	Streptococcus gallolyticus strain FDAARGOS_666 chromosome	Enterococcus faecium; Staphylococcus aureus; Streptococcus agalactiae; Enterococcus faecalis; Klebsiella pneumoniae; Streptococcus anginosus; Streptococcus pyogenes; Campylobacter coli	Enterococcus faecium (chromosome or plasmid): 16; Staphylococcus aureus (chromosome or plasmid): 1;	0	Enterococcus faecium: 16; Staphylococcus aureus: 1;	0	0	U32369	Exiguobacterium	Bacilli	Lactobacillales	Enterococcaceae	Enterococcus
3003196	tet(45)	major facilitator superfamily (MFS) antibiotic efflux pump	Strict	PRM599	NS8	VIsit 2	2033	Streptococcus gallolyticus strain FDAARGOS_666 chromosome	Enterococcus faecium; Staphylococcus aureus; Streptococcus agalactiae; Enterococcus faecalis; Klebsiella pneumoniae; Streptococcus anginosus; Streptococcus pyogenes; Campylobacter coli	Enterococcus faecium (chromosome or plasmid): 3;	0	Enterococcus faecium: 3;	0	0	U32369	Enterococcus	Bacilli	Lactobacillales	Enterococcaceae	Enterococcus
3000179	tet(L)	major facilitator superfamily (MFS) antibiotic efflux pump	Strict	PRM879	PS2	Visit 2	2082	Enterococcus faecalis S7316 plasmid pS7316optrA DNA, complete sequence	Geobacillus stearothermophilus; Enterococcus faecium; Escherichia coli; Enterococcus faecalis; Staphylococcus aureus; Streptococcus pyogenes	0	0	0	0	0	U32369	Exiguobacterium	Bacilli	Lactobacillales	Enterococcaceae	Enterococcus
3004458	Enterococcus faecalis chloramphenicol acetyltransferase	chloramphenicol acetyltransferase (CAT)	Perfect	PRM901	PS5	Visit 1	1576	Enterococcus faecium isolate E8014 genome assembly, plasmid: 3	Enterococcus faecalis; Mycobacterium tuberculosis; Staphylococcus aureus; Enterococcus faecium; Staphylococcus epidermidis; Staphylococcus pseudintermedius; Streptococcus agalactiae	0	0	0	0	133	U83488	Enterococcus	Bacilli	Lactobacillales	Enterococcaceae	Enterococcus
3004458	Enterococcus faecalis chloramphenicol acetyltransferase	chloramphenicol acetyltransferase (CAT)	Perfect	PRM760	NS11	Visit 1	2034	Enterococcus faecium isolate E8014 genome assembly, plasmid: 3	Enterococcus faecalis; Burkholderia cepacia; Mycobacterium tuberculosis; Staphylococcus aureus; Enterococcus faecium; Staphylococcus epidermidis; Staphylococcus pseudintermedius; Streptococcus agalactiae; Pseudomonas putida	0	0	0	0	584	U83488	Bacteroidetes,Proteobacteria,Firmicutes	Bacilli	Lactobacillales	Enterococcaceae	Enterococcus
