# Supplementary material for: Capturing the antibiotic resistome of preterm infants reveals new benefits of probiotic supplementation
Source: Microbiome. 2022 Aug 26;10:136. doi: 10.1186/s40168-022-01327-7 (PMC9414150; doi:10.1186/s40168-022-01327-7)
Supplement: Supplementary file 6 — Additional file 5. Negative control results – Results of negative controls included throughout the workflow and sequencing results for one sample. [file 40168_2022_1327_MOESM5_ESM.txt]

Library Name (corresponds to deposited data )	Description	Library contains	Sonicate to	Amount in library	Library protocol	Size selection (700-800 bp)	Nanodrop	Average Size (bp)	Concentration (ng/�l)	Region Molarity (nmol/l)	ng of baits	Amount of library into enrichment (uL)	Enrichment methods	Qubit (ng/uL)	qPCR (pM)	Tapestation	Tapestation concentration (pM)	Average size	Tapestation comments	qPCR performed by Farncombe (pM)	Sequenced	Clusters corresponding to Negative library	Additional clusters on the run corresponding to potential indexes used during library preparation	Trimmed and deduped reads	Mapping to CARD (%)	Number of genes with greater than 100 reads	RGI results	Perfect hits	Strict hits	Nudged from Loose to Strict	True Strict hits
N/A	Negative #1 in prelim - 1st batch of libraries	50 uL H2O	N/A	N/A	1	No	6.4	357	0.226	1.44	50	1.582	1	Too low	0.1532	No bands	125	831	laddering (no lib)	N/A	No	N/A	N/A	N/A	N/A	N/A	N/A	N/A	N/A	N/A	N/A
N/A	Blank #1 in prelim enrichment	N/A	N/A	N/A	N/A	N/A	N/A	N/A	N/A	N/A	N/A	7 uL H2O	1	Too low	0.1067	No bands	73.8	863	laddering (no lib)	N/A	No	N/A	N/A	N/A	N/A	N/A	N/A	N/A	N/A	N/A	N/A
N/A	Negative #2 in prelim - 1st batch of libraries	50 uL H2O	N/A	N/A	1	No	6.4	357	0.226	1.44	50	1.582	1	Too low	0.2012	No bands	58.7	929	laddering (no lib)	N/A	No	N/A	N/A	N/A	N/A	N/A	N/A	N/A	N/A	N/A	N/A
N/A	Blank #2 in prelim enrichment	N/A	N/A	N/A	N/A	N/A	N/A	N/A	N/A	N/A	N/A	7 uL H2O	1	Too low	0.1155	No bands	49.9	1016	laddering (no lib)	N/A	No	N/A	N/A	N/A	N/A	N/A	N/A	N/A	N/A	N/A	N/A
N/A	Negative-2 - used in first set of enrichments	50 uL H2O	N/A	N/A	2	No	10.5	706	0.0582	0.319	50	0.4074	1	Too low	0.1755	No bands	141	898	laddering (no lib)	N/A	No	N/A	N/A	N/A	N/A	N/A	N/A	N/A	N/A	N/A	N/A
N/A	Blank added in first set of enrichments	N/A	N/A	N/A	N/A	N/A	N/A	N/A	N/A	N/A	N/A	7 uL H2O	1	Too low	0.2057	No bands	160	775	laddering (no lib)	N/A	No	N/A	N/A	N/A	N/A	N/A	N/A	N/A	N/A	N/A	N/A
Blank_allindexes	Negative-2 - used in second set of enrichments	50 uL H2O	N/A	N/A	2	No	10.5	706	0.0582	0.319	100	0.4074	1	0.104	0.0894	Some bands	266	528	lib + faint laddering	36	Yes	0	190781	107958	2140	5 (sul1, acrB, acrF, mdtF, APH(3'')-Ib)	127	0	127	116	11 (Escherichia coli marR mutant conferring antibiotic resistance; Escherichia coli gyrA conferring resistance to fluoroquinolones; Escherichia coli parC conferring resistance to fluoroquinolones; Klebsiellaa pneumoniae KpnF; Klebsiella pneumoniae KpnE, tet(W/N/W); gadX; AcrS; mdtG; rsmA; OXA-1; AAC(3)-IIC; dfrA17)
N/A	Blank added in second set of enrichments	N/A	N/A	N/A	N/A	N/A	N/A	N/A	N/A	N/A	N/A	7 uL H2O	1	0.174	0.0608	Some bands	818	468	lib + faint laddering	165	No	N/A	N/A	N/A	N/A	N/A	N/A	N/A	N/A	N/A	N/A
N/A	Negative-3 - used in 3rd set of enrichments	50 uL H2O	N/A	N/A	4	No	8.3	404	0.334	2.35	100	2.338	1	0.148	15.5780	Some bands but also dimers	466	742	lib + strong laddering	17	No	N/A	N/A	N/A	N/A	N/A	N/A	N/A	N/A	N/A	N/A
N/A	Blank added in 3rd set of enrichments	N/A	N/A	N/A	N/A	N/A	N/A	N/A	N/A	N/A	N/A	7 uL H2O	1	0.126	0.0005	No bands	203	673	flat	N/A	No	N/A	N/A	N/A	N/A	N/A	N/A	N/A	N/A	N/A	N/A
N/A	Negative-3 - used in 4th set of enrichments	50 uL H2O	N/A	N/A	4	No	8.3	404	0.334	2.35	100	2.338	1	too low	0.3253	No bands	172	831	laddering (no lib)	N/A	No	N/A	N/A	N/A	N/A	N/A	N/A	N/A	N/A	N/A	N/A
N/A	Blank added in 4th set of enrichments	N/A	N/A	N/A	N/A	N/A	N/A	N/A	N/A	N/A	N/A	7 uL H2O	1	0.106	0.2297	No bands	278	725	laddering (no lib)	N/A	No	N/A	N/A	N/A	N/A	N/A	N/A	N/A	N/A	N/A	N/A
